# Supplementary material for: Development of a Flame Retardant and an Organohalogen Flame Retardant Chemical Inventory
Source: Sci Data. 2022 Jun 13;9:295. doi: 10.1038/s41597-022-01351-0 (PMC9192637; doi:10.1038/s41597-022-01351-0)
Supplement: Supplementary file 2 — Main FR | OFR Inventories [file 41597_2022_1351_MOESM2_ESM.xlsx]

## Sheet: Data Dictionary
sheet_name	data_field	data_type	field_definition
Flame Retardant Inventory	dtxsid	string	The DTXSID is the DSSTox (Distributed Structure Searchable Toxicity Database) substance identifer for the substance, it is used to uniquely map a chemical substance and structure to a single identifier.
Flame Retardant Inventory	casrn	string	The Chemial Abstract Services Registry Number is a chemical substance identifier listed here for completeness.
Flame Retardant Inventory	chemical_name	string	The Chemical Name is the preferred name assigned to a DTXSID via DSSTox.
Flame Retardant Inventory	molecular_formula	string	The chemical element makeup and proportions of the chemical substance when that substance's structure is known, if the substance's structure is not know, this is field is NULL.
Flame Retardant Inventory	smiles	string	The Simplified Molecular-Input Line Entry System (SMILES) string that describes the chemical substance's structure, if the substance's structure is not known, this field is NULL.
Flame Retardant Inventory	smiles_type	string	The type of SMILES string recorded for a substance. QSAR-Ready SMILES are smiles that can be directley feed to a QSAR model, Canonical SMILES are smiles that have been all SMILES in DSSTox, and PubChem SMILEs are across preproccesed to consistently label bonds SMILES strings obtained from PubChem when no SMILES were available for a subtance in DSSTox.
Flame Retardant Inventory	is_ndiscrete_with_CX	binary	Value of 1 if the substance is not a discrete substance (i.e., it is a mixture or ion) and it contains a carbon-halogen bond, value of 0 otherwise.
Flame Retardant Inventory	is_ndiscrete_without_CX	binary	Value of 1 if the substance is not a discrete substance (i.e., it is a mixture or ion) and it does not contain a carbon-halogen bond, value of 0 otherwise.
Flame Retardant Inventory	is_uncommon_congener	binary	Value of 1 if the substance is an uncommon congoner, value of 0 otherwise.
Flame Retardant Inventory	us_cpsc	binary	Value of 1 if the substance was found in any U.S. Consumer Product Safety Commission data sources, value of 0 otherwise. See sheet US CPSC sheet for data sources.
Flame Retardant Inventory	us_epa_oppt	binary	Value of 1 if the substance was found in any U.S. Environmental Protection Agency Office of Pollution Prevention and Toxics data sources, value of 0 otherwise. See sheet US EPA OPPT for data sources.
Flame Retardant Inventory	us_epa_ord	binary	Value of 1 if the substance was found in any U.S. Environmental Protection Agency Office of Research and Development data sources, value of 0 otherwise. See sheet US EPA ORD for data sources.
Flame Retardant Inventory	danish_epa	binary	Value of 1 if the substance was found in any Danish Environmental Protection Agency data sources, value of 0 otherwise. See sheet Danish EPA for data sources.
Flame Retardant Inventory	ea_uk	binary	Value of 1 if the substance was found in any Environment Agency United Kingdom data sources, value of 0 otherwise. See sheet EA UK for data sources.
Flame Retardant Inventory	who_ipcs	binary	Value of 1 if the substance was found in any World Health Organization Internal Program of Chemical Safety data sources, value of 0 otherwise. See sheet WHO IPCS for data sources.
Flame Retardant Inventory	efsa	binary	Value of 1 if the substance was found in any European Food Safety Agency data sources, value of 0 otherwise. See sheet EFSA for data sources.
Flame Retardant Inventory	eu	binary	Value of 1 if the substance was found in any European Union data sources, value of 0 otherwise. See sheet EU for data sources.
Flame Retardant Inventory	biomonitoring_california	binary	Value of 1 if the substance was found in any State of California Department of Toxic Substances Control data sources, value of 0 otherwise. See sheet California DTSC for data sources.
Flame Retardant Inventory	health_canada	binary	Value of 1 if the substance was found in any Health Canada or Commision for Environmental Cooperation data sources, value of 0 otherwise. See sheet Health Canada for data sources.
Flame Retardant Inventory	bergman_2012	binary	Value of 1 if the substance was found in the Bergman et al, 2012 article, value of 0 otherwise. See sheet Bergman 2012 for data sources.
Flame Retardant Inventory	forward_bergman	binary	Value of 1 if the substance was found in any articles identified by the forward search of Bergman et al 2012, value of 0 otherwise. See sheet Forward Bergman for data sources.
Flame Retardant Inventory	bolinus_morgan_wilkie	binary	Value of 1 if the substance was found in the Bolinus 2018 or the Morgan and Wilkie 2014 data sources, value of 0 otherwise. See sheet Bolinus Morgan Wilkie for data sources.
Flame Retardant Inventory	is_fr	binary	Value of 1 if the substance is a likely flame retardant of any variety, value of 0 otherwise.
Flame Retardant Inventory	is_ohfr	binary	Value of 1 if the substance is a likely organohalogen flame retardant, value of 0 otherwise.
Flame Retardant Inventory	is_onhfr	binary	Value of 1 if the substance is a likely organic non-halogen flame retardant, value of 0 otherwise.
Flame Retardant Inventory	is_iofr	binary	Value of 1 if the substance is an likely inorganic flame retardant, value of 0 otherwise.
Flame Retardant Inventory	is_polyfr	binary	Value of 1 if the substance is a polymeric flame retardant, value of 0 otherwise.
Flame Retardant Inventory	nas_ofr_category	string	A string containing any of the 14 NAS OFR cateogries to which the substance belongs, if a substance is not an organohalogen flame retardant this field will have a NULL value.
Flame Retardant Inventory	comments_integrated	string	A compilation of all chemical reviewer comments determining whether a substance was a likely flame retardant and if so, what type of flame retardant.
Flame Retardant Inventory	n_agg_dsrc	integer	The number of aggregated data sources in which a substance was identified.
Flame Retardant Inventory	dsrc_score	string	The data source score as determined by the number of aggregated data sources in which a substance was identified (n_agg_dsrc).
Flame Retardant Inventory	nas_report	binary	Value of 1 if the substance was identified as an organhalogen flame retardant by the 2019 NAS report, value of 0 otherwise.
Flame Retardant Inventory	nas_analog	binary	Value of 1 if the substance was identified in the 2019 NAS report as an chemical substance analog to one of the 161 organohalogen substances the report provided.
Flame Retardant Inventory	qsur_score	float	A floating point number from 0 to 1 indicating the probability that a substance could serve a functional role as a flame retardant.
US CPSC	nrc_2000	binary	Value of 1 if the substance was identified in Toxicological Risks of Selected Flame Retardant Chemicals as an organhalogen flame retardant by the 2019 NAS report, value of 0 otherwise.
US CPSC	cpsc_2001	binary	Value of 1 if the substance was identified in CPSC Staff Exposure and Risk Assessment of Flame Retardant Chemicals in Residential Upholstered Furniture as an organhalogen flame retardant by the 2019 NAS report, value of 0 otherwise.
US CPSC	cpsc_2006a	binary	Value of 1 if the substance was identified in CPSC Staff Preliminary Risk Assessment of Flame Retardant (FR) Chemicals in Upholstered Furniture Foam as an organhalogen flame retardant by the 2019 NAS report, value of 0 otherwise.
US CPSC	cpsc_2006b	binary	Value of 1 if the substance was identified in Quantitative Assessment of Potential Health Effects from the use of Fire Retardant (FR) Chemicals in Mattresses as an organhalogen flame retardant by the 2019 NAS report, value of 0 otherwise.
US CPSC	cpsc_2015a	binary	Value of 1 if the substance was identified in CPSC Staff Statement on Toxicology Excellence for Risk Assessment (TERA) Report “Toxicity Review of Tris(2-Chloroethyl) Phosphate (TCEP)” as an organhalogen flame retardant by the 2019 NAS report, value of 0 otherwise.
US CPSC	cpsc_2015b	binary	Value of 1 if the substance was identified in CPSC Staff Statement on Toxicology Excellence for Risk Assessment (TERA) Report “Environmental Concentrations and Consumer Exposure Data for Tris(2-Chloroethyl)Phosphate (TCEP)” as an organhalogen flame retardant by the 2019 NAS report, value of 0 otherwise.
US CPSC	cpsc_2015c	binary	Value of 1 if the substance was identified in CPSC 2015c CPSC Staff Statement on Toxicology Excellence for Risk Assessment (TERA) Report “Environmental Concentrations and Consumer Exposure Data for Selected Flame Retardants (TDCPP, TCPP, TEP, TPP) as an organhalogen flame retardant by the 2019 NAS report, value of 0 otherwise.
US CPSC	cpsc_2017	binary	Value of 1 if the substance was identified in Contractor Report: Exposure Assessment of Selected Flame Retardant Chemicals as an organhalogen flame retardant by the 2019 NAS report, value of 0 otherwise.
US CPSC	cpsc_2018a	binary	Value of 1 if the substance was identified in CPSC staff Statement on TERA Report-Environmental Concentrations and Consumer Exposure Data for Selected Flame Retardants (TBB, TBPH, TBBPA, ATO) as an organhalogen flame retardant by the 2019 NAS report, value of 0 otherwise.
US CPSC	cpsc_2018b	binary	Value of 1 if the substance was identified in CPSC staff statement on TERA report- "Flame Retardant Assessment Database" as an organhalogen flame retardant by the 2019 NAS report, value of 0 otherwise.
US CPSC	petition_list	binary	Value of 1 if the substance was identified in List of OFRs from the Petitioners as an organhalogen flame retardant by the 2019 NAS report, value of 0 otherwise.
US CPSC	cpsc_2019_nas	binary	Value of 1 if the substance was identified in A Class Approach to Hazard Assessment of Organohalogen Flame Retardants as an organhalogen flame retardant by the 2019 NAS report, value of 0 otherwise.
US EPA OPPT	chemview	binary	Value of 1 if the substance was identified in ChemView as an organhalogen flame retardant by the 2019 NAS report, value of 0 otherwise.
US EPA OPPT	pbde_snur_ap	binary	Value of 1 if the substance was identified in Polybrominated Diphenyl Ethers (PBDEs) Action Plan as an organhalogen flame retardant by the 2019 NAS report, value of 0 otherwise.
US EPA OPPT	deca_aa	binary	Value of 1 if the substance was identified in An Alternatives Assessment for the Flame Retardant Decabromodiphenyl Ether (DecaBDE as an organhalogen flame retardant by the 2019 NAS report, value of 0 otherwise.
US EPA OPPT	hbcd_aa	binary	Value of 1 if the substance was identified in Flame Retardant Alternatives for Hexabromocyclododecane (HBCD) as an organhalogen flame retardant by the 2019 NAS report, value of 0 otherwise.
US EPA OPPT	bp_cluster	binary	Value of 1 if the substance was identified in TSCA Work Plan Chemical Problem Formulation and Data Needs Assessment Brominated Phthalates Cluster Flame Retardants as an organhalogen flame retardant by the 2019 NAS report, value of 0 otherwise.
US EPA OPPT	cpe_cluster	binary	Value of 1 if the substance was identified in TSCA Work Plan Chemical Problem Formulation and Initial Assessment Chlorinated Phosphate Ester Cluster Flame Retardants as an organhalogen flame retardant by the 2019 NAS report, value of 0 otherwise.
US EPA OPPT	cab_cluster	binary	Value of 1 if the substance was identified in TSCA Work Plan Chemical Problem Formulation and Initial Assessment Cyclic Aliphatic Bromides Cluster Flame Retardants as an organhalogen flame retardant by the 2019 NAS report, value of 0 otherwise.
US EPA OPPT	tbbpa_cluster	binary	Value of 1 if the substance was identified in TSCA Work Plan Chemical Problem Formulation and Initial Assessment Tetrabromobisphenol A and Related Chemicals Cluster Flame Retardants as an organhalogen flame retardant by the 2019 NAS report, value of 0 otherwise.
US EPA OPPT	flexible_foam_aa	binary	Value of 1 if the substance was identified in Flame Retardants Used in Flexible Polyurethane Foam: An Alternatives Assessment Update as an organhalogen flame retardant by the 2019 NAS report, value of 0 otherwise.
US EPA OPPT	circuit_aa	binary	Value of 1 if the substance was identified in Flame Retardants in Printed Circuit Boards as an organhalogen flame retardant by the 2019 NAS report, value of 0 otherwise.
US EPA OPPT	sccp	binary	Value of 1 if the substance was identified in Short-Chain Chlorinated Paraffins (SCCPs) and Other Chlorinated Paraffins Action Plan as an organhalogen flame retardant by the 2019 NAS report, value of 0 otherwise.
US EPA ORD	chiron	binary	Value of 1 if the substance was identified in Flame Retardant Reference Material. Edition 2 as an organhalogen flame retardant by the 2019 NAS report, value of 0 otherwise.
US EPA ORD	icl_products	binary	Value of 1 if the substance was identified in Flame Retardants as an organhalogen flame retardant by the 2019 NAS report, value of 0 otherwise.
US EPA ORD	pubmed_mesh	binary	Value of 1 if the substance was identified in Abstract Sifter: a comprehensive front-end system to PubMed [version 1; peer review: 2 approved] as an organhalogen flame retardant by the 2019 NAS report, value of 0 otherwise. (https://doi.org/10.12688/f1000research.12865.1)
US EPA ORD	ntp_fr_search	binary	Value of 1 if the substance was identified in Flame Retardants collected by EPA ORD and NTP as an organhalogen flame retardant by the 2019 NAS report, value of 0 otherwise.
US EPA ORD	pinfa	binary	Value of 1 if the substance was identified in PINFA Product Selector as an organhalogen flame retardant by the 2019 NAS report, value of 0 otherwise.
US EPA ORD	pbde	binary	Value of 1 if the substance was identified in US EPA CompTox Chemicals Dashboard PBDE Chemical List as an organhalogen flame retardant by the 2019 NAS report, value of 0 otherwise.
US EPA ORD	cpdat	binary	Value of 1 if the substance was identified in The Chemical and Products Database, a resource for exposure-relevant data on chemicals in consumer products as an organhalogen flame retardant by the 2019 NAS report, value of 0 otherwise. (https://doi.org/10.1038/sdata.2018.125)
Danish EPA	danish_epa_2016_bfr_grouping	binary	Value of 1 if the substance was identified in Category approach for selected brominated flame retardants as an organhalogen flame retardant by the 2019 NAS report, value of 0 otherwise.
Danish EPA	danish_epa_2003_electrical	binary	Value of 1 if the substance was identified in Emission and evaluation of chemical substances from selected electrical and electronic products as an organhalogen flame retardant by the 2019 NAS report, value of 0 otherwise.
Danish EPA	danish_epa_2014_cps	binary	Value of 1 if the substance was identified in Survey of short-chain and medium-chain chlorinated paraffins as an organhalogen flame retardant by the 2019 NAS report, value of 0 otherwise.
Danish EPA	danish_epa_2014_textiles	binary	Value of 1 if the substance was identified in Survey, health and environmental assessment of flame retardants in textiles as an organhalogen flame retardant by the 2019 NAS report, value of 0 otherwise.
Danish EPA	survey_of_bfrs_2014	binary	Value of 1 if the substance was identified in Survey of brominated flame retardant as an organhalogen flame retardant by the 2019 NAS report, value of 0 otherwise.
EA UK	table_6-2	binary	Value of 1 if the substance was identified in Prioritisation of flame retardants for environmental risk assessment as an organhalogen flame retardant by the 2019 NAS report, value of 0 otherwise.
EA UK	table_a7-1	binary	Value of 1 if the substance was identified in Prioritisation of flame retardants for environmental risk assessment as an organhalogen flame retardant by the 2019 NAS report, value of 0 otherwise.
EA UK	table_a7-2	binary	Value of 1 if the substance was identified in Prioritisation of flame retardants for environmental risk assessment as an organhalogen flame retardant by the 2019 NAS report, value of 0 otherwise.
EA UK	table_a7-3	binary	Value of 1 if the substance was identified in Prioritisation of flame retardants for environmental risk assessment as an organhalogen flame retardant by the 2019 NAS report, value of 0 otherwise.
WHO IPCS	ipcs_111	binary	Value of 1 if the substance was identified in Triphenyl Phosphate: Environmental Health Criteria 111 as an organhalogen flame retardant by the 2019 NAS report, value of 0 otherwise.
WHO IPCS	ipcs_152	binary	Value of 1 if the substance was identified in Polybrominated Biphneyls: Environmental Health Criteria 152 as an organhalogen flame retardant by the 2019 NAS report, value of 0 otherwise.
WHO IPCS	ipcs_162	binary	Value of 1 if the substance was identified in Brominated Diphenyl Ethers: Environmental Health Criteria 162 as an organhalogen flame retardant by the 2019 NAS report, value of 0 otherwise.
WHO IPCS	ipcs_181	binary	Value of 1 if the substance was identified in Chlorinated Paraffins: Environmental Health Criteria 181 as an organhalogen flame retardant by the 2019 NAS report, value of 0 otherwise.
WHO IPCS	ipcs_192	binary	Value of 1 if the substance was identified in Introduction to Flame Retardants: Environmental Health Criteria 192 as an organhalogen flame retardant by the 2019 NAS report, value of 0 otherwise.
WHO IPCS	ipcs_218	binary	Value of 1 if the substance was identified in Tris(2-butoxyethyl) Phosphate, Tris(2-ethylhexyl) Phosphate and Tetrakis(hydroxymethyl) Phosphonium Salts: Environmental Health Criteria 218 as an organhalogen flame retardant by the 2019 NAS report, value of 0 otherwise.
WHO IPCS	ipcs_209	binary	Value of 1 if the substance was identified in Tris(chloropropyl) Phosphate and Tris(2-chloroethyl) Phosphate: Environmental Health Criteria 209 as an organhalogen flame retardant by the 2019 NAS report, value of 0 otherwise.
EFSA	efsa_2010_pbbs	binary	Value of 1 if the substance was identified in Scientific Opinion on Polybrominated Biphenyls (PBBs) in Food as an organhalogen flame retardant by the 2019 NAS report, value of 0 otherwise.
EFSA	efsa_2011_tbbpa	binary	Value of 1 if the substance was identified in Scientific Opinion on Tetrabromobisphenol A (TBBPA) and its derivatives in food as an organhalogen flame retardant by the 2019 NAS report, value of 0 otherwise. (https://efsa.onlinelibrary.wiley.com/doi/abs/10.2903/j.efsa.2011.2477)
EFSA	efsa_2011_pbde	binary	Value of 1 if the substance was identified in Scientific Opinion on Polybrominated Diphenyl Ethers (PBDEs) in Food as an organhalogen flame retardant by the 2019 NAS report, value of 0 otherwise. (https://efsa.onlinelibrary.wiley.com/doi/10.2903/j.efsa.2011.2156)
EFSA	efsa_2013_novel_bfrs	binary	Value of 1 if the substance was identified in Scientific Opinion on Emerging and Novel Brominated Flame Retardants (BFRs) in Food as an organhalogen flame retardant by the 2019 NAS report, value of 0 otherwise. (https://efsa.onlinelibrary.wiley.com/doi/abs/10.2903/j.efsa.2012.2908)
EFSA	efsa_2012_bromophenols	binary	Value of 1 if the substance was identified in Opinion on Brominated Flame Retardants (BFRs) in Food: Brominated Phenols and their Derivatives as an organhalogen flame retardant by the 2019 NAS report, value of 0 otherwise.
EFSA	efsa_2020_chlorinated_paraffins	binary	Value of 1 if the substance was identified in Risk assessment of chlorinated paraffins in feed and food as an organhalogen flame retardant by the 2019 NAS report, value of 0 otherwise.
EU	hbm4eu	binary	Value of 1 if the substance was identified in Priority Substances: Flame Retardants as an organhalogen flame retardant by the 2019 NAS report, value of 0 otherwise.
EU	plastic_mapping_exercise	binary	Value of 1 if the substance was identified in Mapping Excercise -- Plastic additives initiative as an organhalogen flame retardant by the 2019 NAS report, value of 0 otherwise.
EU	echa_search	binary	Value of 1 if the substance was identified in Search of Registered Substances, Accessed August 2021, Search for consumer uses or Article Service Life, contains C-Br OR contains C-Cl bond, and already present on OFR inventory at the time of search. as an organhalogen flame retardant by the 2019 NAS report, value of 0 otherwise.
Biomonitoring California	cal_2008	binary	Value of 1 if the substance was identified in Brominated and Chlorinated Organic Chemical Compounds Used As Flame Retardants as an organhalogen flame retardant by the 2019 NAS report, value of 0 otherwise.
Biomonitoring California	cal_2009	binary	Value of 1 if the substance was identified in Brominated and Chlorinated Organic Chemical Compounds Used As Flame Retardants - Additional Information on Four Flame Retardants as an organhalogen flame retardant by the 2019 NAS report, value of 0 otherwise.
Biomonitoring California	biomonitoring_cal	binary	Value of 1 if the substance was identified in Brominated and Chlorinated Flame Retardants as an organhalogen flame retardant by the 2019 NAS report, value of 0 otherwise.
Health Canada	cec_2015	binary	Value of 1 if the substance was identified in Enhancing Trilateral Understanding of Flame Retardants and Their Use in Manufactured Items as an organhalogen flame retardant by the 2019 NAS report, value of 0 otherwise.
Health Canada	health_canada_1999	binary	Value of 1 if the substance was identified in Summary of Flame Retardant Assessments and Management conducted under the Canadian Environmental Protection Act as an organhalogen flame retardant by the 2019 NAS report, value of 0 otherwise.
Health Canada	health_canada_2013	binary	Value of 1 if the substance was identified in Information received in response to the data gathering initiative on certain organic flame retardants as an organhalogen flame retardant by the 2019 NAS report, value of 0 otherwise.
Health Canada	heath_canada_2021	binary	Value of 1 if the substance was identified in Draft and Final Screening Assessment for Certain Organic Flame Retardants Substance Grouping as an organhalogen flame retardant by the 2019 NAS report, value of 0 otherwise.
Bergman 2012	bergman_2012_table_2	binary	Value of 1 if the substance was identified in A novel abbreviation standard for organobromine, organochlorine and organophosphorus flame retardants and some characteristics of the chemicals as an organhalogen flame retardant by the 2019 NAS report, value of 0 otherwise. (https://doi.org/10.1016/j.envint.2012.08.003)
Bergman 2012	bergman_2012_table_3	binary	Value of 1 if the substance was identified in A novel abbreviation standard for organobromine, organochlorine and organophosphorus flame retardants and some characteristics of the chemicals as an organhalogen flame retardant by the 2019 NAS report, value of 0 otherwise. (https://doi.org/10.1016/j.envint.2012.08.003)
Bergman 2012	bergman_2012_table_4	binary	Value of 1 if the substance was identified in A novel abbreviation standard for organobromine, organochlorine and organophosphorus flame retardants and some characteristics of the chemicals as an organhalogen flame retardant by the 2019 NAS report, value of 0 otherwise. (https://doi.org/10.1016/j.envint.2012.08.003)
Forward Bergman	ballesteros_gomez_2013	binary	Value of 1 if the substance was identified in Novel analytical methods for flame retardants and plasticizers based on gas chromatography, comprehensive two-dimensional gas chromatography, and direct probe coupled to atmospheric pressure chemical ionization-high resolution time-of-flight-mass spectrometry as an organhalogen flame retardant by the 2019 NAS report, value of 0 otherwise. (https://doi…
Forward Bergman	carlsson_2018	binary	Value of 1 if the substance was identified in New brominated flame retardants and dechlorane plus in the Arctic: Local sources and bioaccumulation potential in marine benthos as an organhalogen flame retardant by the 2019 NAS report, value of 0 otherwise. (https://doi.org/10.1016/j.chemosphere.2018.07.158)
Forward Bergman	dodson_2012	binary	Value of 1 if the substance was identified in After the PBDE phase-out: a broad suite of flame retardants in repeat house dust samples from California as an organhalogen flame retardant by the 2019 NAS report, value of 0 otherwise. (https://doi.org/10.1021/es303879n)
Forward Bergman	ghelli_2021	binary	Value of 1 if the substance was identified in Dechlorane Plus and Related Compounds in Food—A Review as an organhalogen flame retardant by the 2019 NAS report, value of 0 otherwise. (https://doi.org/10.3390/ijerph18020690)
Forward Bergman	gustavsson_2017_levels	binary	Value of 1 if the substance was identified in Levels and trends of flame retardants in the Swedish environment as an organhalogen flame retardant by the 2019 NAS report, value of 0 otherwise.
Forward Bergman	gustavsson_2016	binary	Value of 1 if the substance was identified in Re-analysis of organic flame retardants in Swedish rivers as an organhalogen flame retardant by the 2019 NAS report, value of 0 otherwise.
Forward Bergman	haglund_2016	binary	Value of 1 if the substance was identified in Analysis of new brominated flame retardants in human serum and background air as an organhalogen flame retardant by the 2019 NAS report, value of 0 otherwise.
Forward Bergman	iqbal_2017	binary	Value of 1 if the substance was identified in Legacy and emerging flame retardants (FRs) in the freshwater ecosystem: A review as an organhalogen flame retardant by the 2019 NAS report, value of 0 otherwise. (https://doi.org/10.1016/j.envres.2016.09.024)
Forward Bergman	jans_2016	binary	Value of 1 if the substance was identified in Emerging brominated flame retardants in sediments and soils: a review as an organhalogen flame retardant by the 2019 NAS report, value of 0 otherwise. (https://doi.org/10.1007/s40726-016-0041-5)
Forward Bergman	klose_2021	binary	Value of 1 if the substance was identified in Neurodevelopmental toxicity assessment of flame retardants using a human DNT in vitro testing battery as an organhalogen flame retardant by the 2019 NAS report, value of 0 otherwise. (https://doi.org/10.1007/s10565-021-09603-2)
Forward Bergman	li_2019	binary	Value of 1 if the substance was identified in Emissions and occupational exposure risk of halogenated flame retardants from primitive recycling of E-waste as an organhalogen flame retardant by the 2019 NAS report, value of 0 otherwise. (https://doi.org/10.1021/acs.est.9b05027)
Forward Bergman	malak_2019	binary	Value of 1 if the substance was identified in Assessment of Dechlorane Plus and related compounds in foodstuffs and estimates of daily intake from Lebanese population as an organhalogen flame retardant by the 2019 NAS report, value of 0 otherwise. (https://doi.org/10.1016/j.chemosphere.2019.06.148)
Forward Bergman	megson_2016	binary	Value of 1 if the substance was identified in Determination of halogenated flame retardants using gas chromatography with atmospheric pressure chemical ionization (APCI) and a high-resolution quadrupole time-of-flight mass spectrometer (HRqTOFMS) as an organhalogen flame retardant by the 2019 NAS report, value of 0 otherwise. (https://doi.org/10.1021/acs.analchem.6b01550)
Forward Bergman	meng_2020	binary	Value of 1 if the substance was identified in Functional group-dependent screening of organophosphate esters (OPEs) and discovery of an abundant OPE bis-(2-ethylhexyl)-phenyl phosphate in indoor dust as an organhalogen flame retardant by the 2019 NAS report, value of 0 otherwise. (https://doi.org/10.1021/acs.est.9b07412)
Forward Bergman	mitro_2016	binary	Value of 1 if the substance was identified in Consumer product chemicals in indoor dust: a quantitative meta-analysis of US studies as an organhalogen flame retardant by the 2019 NAS report, value of 0 otherwise. (https://doi.org/10.1021/acs.est.6b02023)
Forward Bergman	pivnenko_2017	binary	Value of 1 if the substance was identified in Recycling of plastic waste: Screening for brominated flame retardants (BFRs) as an organhalogen flame retardant by the 2019 NAS report, value of 0 otherwise. (https://doi.org/10.1016/j.wasman.2017.08.038)
Forward Bergman	shoeib_2019	binary	Value of 1 if the substance was identified in Organophosphate esters in house dust: A comparative study between Canada, Turkey and Egypt. as an organhalogen flame retardant by the 2019 NAS report, value of 0 otherwise. (https://doi.org/10.1016/j.scitotenv.2018.08.407)
Forward Bergman	suhring_2016_organophosphate	binary	Value of 1 if the substance was identified in Organophosphate esters in Canadian Arctic air: occurrence, levels and trends as an organhalogen flame retardant by the 2019 NAS report, value of 0 otherwise. (https://doi.org/10.1021/acs.est.6b00365)
Forward Bergman	suhring_2016_distribution	binary	Value of 1 if the substance was identified in Distribution of organophosphate esters between the gas and particle phase--model predictions vs measured data as an organhalogen flame retardant by the 2019 NAS report, value of 0 otherwise. (https://doi.org/10.1021/acs.est.6b00199)
Forward Bergman	tolosa_2020	binary	Value of 1 if the substance was identified in A comprehensive evaluation of two sample treatment procedures for the determination of emerging and historical halogenated flame retardants in biota as an organhalogen flame retardant by the 2019 NAS report, value of 0 otherwise. (https://doi.org/10.1007/s11356-020-10966-y)
Forward Bergman	vorkamp_2019	binary	Value of 1 if the substance was identified in Current-use halogenated and organophosphorous flame retardants: a review of their presence in Arctic ecosystems as an organhalogen flame retardant by the 2019 NAS report, value of 0 otherwise. (https://doi.org/10.1016/j.emcon.2019.05.004)
Forward Bergman	zheng_2019	binary	Value of 1 if the substance was identified in Combining in silico tools with multicriteria analysis for alternatives assessment of hazardous chemicals: A case study of decabromodiphenyl ether alternatives as an organhalogen flame retardant by the 2019 NAS report, value of 0 otherwise. (https://doi.org/10.1021/acs.est.8b07163)
Forward Bergman	zhou_2017	binary	Value of 1 if the substance was identified in Occurrence and human exposure assessment of organophosphate flame retardants in indoor dust from various microenvironments of the Rhine/Main region, Germany as an organhalogen flame retardant by the 2019 NAS report, value of 0 otherwise. (https://doi.org/10.1111/ina.12397)
Forward Bergman	papachlimitzou_2015	binary	Value of 1 if the substance was identified in Organophosphorus flame retardants (PFRs) and plasticisers in harbour porpoises (Phocoena phocoena) stranded or bycaught in the UK during 2012 as an organhalogen flame retardant by the 2019 NAS report, value of 0 otherwise. (https://doi.org/10.1016/j.marpolbul.2015.06.034)
Forward Bergman	araki_2014	binary	Value of 1 if the substance was identified in Phosphorus flame retardants in indoor dust and their relation to asthma and allergies of inhabitants as an organhalogen flame retardant by the 2019 NAS report, value of 0 otherwise. (https://doi.org/10.1111/ina.12054)
Forward Bergman	ballesteros_gomez_2014	binary	Value of 1 if the substance was identified in Direct probe atmospheric pressure photoionization/atmospheric pressure chemical ionization high-resolution mass spectrometry for fast screening of flame retardants and plasticizers in products and waste as an organhalogen flame retardant by the 2019 NAS report, value of 0 otherwise. (https://doi.org/10.1007/s00216-014-7636-8)
Forward Bergman	gustavsson_2017_development	binary	Value of 1 if the substance was identified in Development and comparison of gas chromatography--mass spectrometry techniques for analysis of flame retardants as an organhalogen flame retardant by the 2019 NAS report, value of 0 otherwise. (https://doi.org/10.1016/j.chroma.2016.12.028)
Forward Bergman	gramatica_2016	binary	Value of 1 if the substance was identified in Are some “safer alternatives” hazardous as PBTs? The case study of new flame retardants as an organhalogen flame retardant by the 2019 NAS report, value of 0 otherwise. (https://doi.org/10.1016/j.jhazmat.2015.12.017)
Forward Bergman	cequier_2014	binary	Value of 1 if the substance was identified in Occurrence of a broad range of legacy and emerging flame retardants in indoor environments in Norway as an organhalogen flame retardant by the 2019 NAS report, value of 0 otherwise. (https://doi.org/10.1021/es500516u)
Forward Bergman	hendriks_2015	binary	Value of 1 if the substance was identified in Neurotoxicity and risk assessment of brominated and alternative flame retardants as an organhalogen flame retardant by the 2019 NAS report, value of 0 otherwise. (https://doi.org/10.1016/j.ntt.2015.09.002)
Forward Bergman	ekpe_2020	binary	Value of 1 if the substance was identified in Introduction of emerging halogenated flame retardants in the environment as an organhalogen flame retardant by the 2019 NAS report, value of 0 otherwise. (https://doi.org/10.1016/bs.coac.2019.11.002)
Forward Bergman	melymuk_2015	binary	Value of 1 if the substance was identified in Interlaboratory study of novel halogenated flame retardants: INTERFLAB as an organhalogen flame retardant by the 2019 NAS report, value of 0 otherwise. (https://doi.org/10.1007/s00216-015-8843-7)
Forward Bergman	stieger_2014	binary	Value of 1 if the substance was identified in Assessing the persistence, bioaccumulation potential and toxicity of brominated flame retardants: Data availability and quality for 36 alternative brominated flame retardants as an organhalogen flame retardant by the 2019 NAS report, value of 0 otherwise. (https://doi.org/10.1016/j.chemosphere.2014.01.083)
Forward Bergman	zuiderveen_2020	binary	Value of 1 if the substance was identified in Novel brominated flame retardants-A review of their occurrence in indoor air, dust, consumer goods and food as an organhalogen flame retardant by the 2019 NAS report, value of 0 otherwise. (https://doi.org/10.1016/j.chemosphere.2020.126816)
Forward Bergman	zhang_2016	binary	Value of 1 if the substance was identified in Novel flame retardants: Estimating the physical--chemical properties and environmental fate of 94 halogenated and organophosphate PBDE replacements as an organhalogen flame retardant by the 2019 NAS report, value of 0 otherwise. (https://doi.org/10.1016/j.chemosphere.2015.11.017)
Forward Bergman	gustavsson_2017_replacement	binary	Value of 1 if the substance was identified in Replacement substances for the brominated flame retardants PBDE, HBCDD, and TBBPA as an organhalogen flame retardant by the 2019 NAS report, value of 0 otherwise.
Forward Bergman	ionas_2015	binary	Value of 1 if the substance was identified in Identification strategies for flame retardants employing time-of-flight mass spectrometric detectors along with spectral and spectra-less databases as an organhalogen flame retardant by the 2019 NAS report, value of 0 otherwise. (https://doi.org/10.1002/jms.3618)
Forward Bergman	jilkova_2018	binary	Value of 1 if the substance was identified in Small-scale spatial variability of flame retardants in indoor dust and implications for dust sampling as an organhalogen flame retardant by the 2019 NAS report, value of 0 otherwise. (https://doi.org/10.1016/j.chemosphere.2018.04.146)
Forward Bergman	liagkouridis_2015	binary	Value of 1 if the substance was identified in Physical--chemical properties and evaluative fate modelling of ‘emerging’and ‘novel’brominated and organophosphorus flame retardants in the indoor and outdoor environment as an organhalogen flame retardant by the 2019 NAS report, value of 0 otherwise. (https://doi.org/10.1016/j.scitotenv.2015.02.106)
Forward Bergman	luongo_2016	binary	Value of 1 if the substance was identified in Organophosphate and phthalate esters in settled dust from apartment buildings in Stockholm as an organhalogen flame retardant by the 2019 NAS report, value of 0 otherwise. (https://doi.org/10.1111/ina.12217)
Forward Bergman	morris_2018	binary	Value of 1 if the substance was identified in Bioaccumulation of polybrominated diphenyl ethers and alternative halogenated flame retardants in a vegetation--caribou--wolf food chain of the Canadian Arctic as an organhalogen flame retardant by the 2019 NAS report, value of 0 otherwise. (https://doi.org/10.1021/acs.est.7b04890)
Forward Bergman	persson_2018	binary	Value of 1 if the substance was identified in A survey of organic flame retardants and plasticizers in building materials on the Swedish market and their occurrence in indoor environments as an organhalogen flame retardant by the 2019 NAS report, value of 0 otherwise.
Forward Bergman	rosenmai_2021	binary	Value of 1 if the substance was identified in Organophosphate ester flame retardants have antiandrogenic potential and affect other endocrine related endpoints in vitro and in silico as an organhalogen flame retardant by the 2019 NAS report, value of 0 otherwise. (https://doi.org/10.1016/j.chemosphere.2020.127703)
Forward Bergman	sahlstrom_2015	binary	Value of 1 if the substance was identified in Feasibility study of feces for noninvasive biomonitoring of brominated flame retardants in toddlers as an organhalogen flame retardant by the 2019 NAS report, value of 0 otherwise. (https://doi.org/10.1021/es504708c)
Forward Bergman	vauclin_2021	binary	Value of 1 if the substance was identified in Temporal trends of legacy and novel brominated flame retardants in sediments along the Rh{\^o}ne River corridor in France as an organhalogen flame retardant by the 2019 NAS report, value of 0 otherwise. (https://doi.org/10.1016/j.chemosphere.2021.129889)
Forward Bergman	vojta_2017	binary	Value of 1 if the substance was identified in Changes in flame retardant and legacy contaminant concentrations in indoor air during building construction, furnishing, and use as an organhalogen flame retardant by the 2019 NAS report, value of 0 otherwise. (https://doi.org/10.1021/acs.est.7b03245)
Forward Bergman	yu_2016	binary	Value of 1 if the substance was identified in Brominated flame retardants (BFRs): A review on environmental contamination in China as an organhalogen flame retardant by the 2019 NAS report, value of 0 otherwise. (https://doi.org/10.1016/j.chemosphere.2015.12.034)
Forward Bergman	zhang_2020	binary	Value of 1 if the substance was identified in The influence of an upgrade on the reduction of organophosphate flame retardants in a wastewater treatment plant as an organhalogen flame retardant by the 2019 NAS report, value of 0 otherwise. (https://doi.org/10.1016/j.chemosphere.2020.126895)
Forward Bergman	zhou_2019	binary	Value of 1 if the substance was identified in Distributions of organophosphate flame retardants (OPFRs) in three dust size fractions from homes and building material markets as an organhalogen flame retardant by the 2019 NAS report, value of 0 otherwise. (https://doi.org/10.1016/j.envpol.2018.11.023)
Forward Bergman	ezechias_2014	binary	Value of 1 if the substance was identified in Ecotoxicity and biodegradability of new brominated flame retardants: a review as an organhalogen flame retardant by the 2019 NAS report, value of 0 otherwise. (https://doi.org/10.1016/j.ecoenv.2014.08.030)
Forward Bergman	hull_2014	binary	Value of 1 if the substance was identified in Environmental drivers for replacement of halogenated flame retardants as an organhalogen flame retardant by the 2019 NAS report, value of 0 otherwise. (https://doi.org/10.1016/B978-0-444-53808-6.00004-4)
Forward Bergman	shoeib_2014	binary	Value of 1 if the substance was identified in Concentrations in air of organobromine, organochlorine and organophosphate flame retardants in Toronto, Canada as an organhalogen flame retardant by the 2019 NAS report, value of 0 otherwise. (https://doi.org/10.1016/j.atmosenv.2014.09.040)
Forward Bergman	letcher_2018	binary	Value of 1 if the substance was identified in Legacy and new halogenated persistent organic pollutants in polar bears from a contamination hotspot in the Arctic, Hudson Bay Canada as an organhalogen flame retardant by the 2019 NAS report, value of 0 otherwise.
Bolinus Morgan Wilkie	bolinus_2018	binary	Value of 1 if the substance was identified in Evaluating the consumption of chemical products and articles as proxies for diffuse emissions to the environment as an organhalogen flame retardant by the 2019 NAS report, value of 0 otherwise. (https://doi.org/10.1039/C8EM00270C)
Bolinus Morgan Wilkie	morgan_wilkie_2014_chapter_1	binary	Value of 1 if the substance was identified in Chapter 1: The History and Future Trends of Non-Halogenated Flame Retarded Polymers as an organhalogen flame retardant by the 2019 NAS report, value of 0 otherwise.
Bolinus Morgan Wilkie	morgan_wilkie_2014_chapter_9	binary	Value of 1 if the substance was identified in Chapter 9: Other non-halogenated Flame Retardants as an organhalogen flame retardant by the 2019 NAS report, value of 0 otherwise.

## Sheet: Flame Retardant Inventory
dtxsid	stripped_casrn	casrn	chemical_name	molecular_formula	smiles	smiles_type	is_ndiscrete_with_CX	is_ndiscrete_without_CX	is_uncommon_congener	us_cpsc	us_epa_oppt	us_epa_ord	danish_epa	ea_uk	who_ipcs	efsa	eu	biomonitoring_california	health_canada	bergman_2012	forward_bergman	bolinus_morgan_wilkie	is_ohfr	is_onhfr	is_polyfr	is_iofr	is_fr	nas_ofr_category	comments_integrated	n_agg_dsrc	dsrc_score	nas_report	nas_analog	qsur_score
DTXSID4021426	57136	57-13-6	Urea	CH4N2O	NC(N)=O	qsar_ready_smiles	0	0	0	0	0	1	0	0	0	0	0	0	0	0	0	0	0	0	0	0	0		Minor use as part of mixture in fire extinguishing agent. This is urine. Also can be added as synergist but not a flame retardant on its own.	1	low	0	0	0.243883
DTXSID1021374	75252	75-25-2	Bromoform	CHBr3	BrC(Br)Br	qsar_ready_smiles	0	0	0	0	0	0	0	1	0	0	0	0	0	0	0	0	0	0	0	0	0		Physical-chemical properties, naturally occuring, used as intermediate, not a flame retardardant.	1	low	0	0	0.208849
DTXSID5026415	75638	75-63-8	Bromotrifluoromethane	CBrF3	FC(F)(F)Br	qsar_ready_smiles	0	0	0	0	0	1	0	0	0	0	0	0	0	0	0	0	0	0	0	0	0		Fluorinated gaseous fire suppressant/extinguisher. Do not think this is a flame retardant.	1	low	0	0	0.142937
DTXSID8025830	75956	75-95-6	Pentabromoethane	C2HBr5	BrC(Br)C(Br)(Br)Br	qsar_ready_smiles	0	0	0	1	0	0	0	1	0	0	0	0	0	1	0	0	1	0	0	0	1	polyhalogenated aliphatic chains		3	med	1	0	0.505382
DTXSID2020688	77474	77-47-4	Hexachlorocyclopentadiene	C5Cl6	ClC1=C(Cl)C(Cl)(Cl)C(Cl)=C1Cl	qsar_ready_smiles	0	0	0	1	0	1	0	1	1	0	1	0	1	1	1	0	1	0	0	0	1	polyhalogenated alicycles		8	high	1	0	0.802095
DTXSID6032192	78308	78-30-8	Tri-o-cresyl phosphate	C21H21O4P	CC1=C(OP(=O)(OC2=C(C)C=CC=C2)OC2=C(C)C=CC=C2)C=CC=C1	qsar_ready_smiles	0	0	0	1	0	1	1	0	0	0	0	0	0	0	1	0	0	1	0	0	1			4	high	0	0	0.886903
DTXSID70274039	78319	78-31-9	Diphenyl 4-tolyl phosphate	C19H17O4P	CC1=CC=C(OP(=O)(OC2=CC=CC=C2)OC2=CC=CC=C2)C=C1	qsar_ready_smiles	0	0	0	0	0	0	0	0	0	0	0	0	0	0	1	0	0	1	0	0	1			1	low	0	0	0.913278
DTXSID5052676	78320	78-32-0	Tris(4-methylphenyl) phosphate	C21H21O4P	CC1=CC=C(OP(=O)(OC2=CC=C(C)C=C2)OC2=CC=C(C)C=C2)C=C1	qsar_ready_smiles	0	0	0	0	0	1	0	0	0	0	0	0	0	0	1	0	0	1	0	0	1		non-halognated organic	2	med	0	0	0.886903
DTXSID3051466	78331	78-33-1	Tris(4-tert-butylphenyl) phosphate	C30H39O4P	CC(C)(C)C1=CC=C(OP(=O)(OC2=CC=C(C=C2)C(C)(C)C)OC2=CC=C(C=C2)C(C)(C)C)C=C1	qsar_ready_smiles	0	0	0	0	1	1	0	0	0	0	0	0	1	0	1	0	0	1	0	0	1			4	high	0	0	0.875545
DTXSID7025051	78386	78-38-6	Diethyl ethylphosphonate	C6H15O3P	CCOP(=O)(CC)OCC	qsar_ready_smiles	0	0	0	0	0	1	0	0	1	0	0	0	0	0	1	0	0	1	0	0	1			3	med	0	0	0.907352
DTXSID8026228	78400	78-40-0	Triethyl phosphate	C6H15O4P	CCOP(=O)(OCC)OCC	qsar_ready_smiles	0	0	0	1	1	1	0	0	1	0	1	0	1	1	1	0	0	1	0	0	1		organic-non-halognated	8	high	0	0	0.873561
DTXSID0021414	78422	78-42-2	Tris(2-ethylhexyl) phosphate	C24H51O4P	CCCCC(CC)COP(=O)(OCC(CC)CCCC)OCC(CC)CCCC	qsar_ready_smiles	0	0	0	0	0	1	1	0	1	0	1	0	1	1	1	0	0	1	0	0	1		organic-non-halognated	7	high	0	0	0.923286
DTXSID7023805	78433	78-43-3	Tris(2,3-dichloropropyl)phosphate	C9H15Cl6O4P	ClCC(Cl)COP(=O)(OCC(Cl)CCl)OCC(Cl)CCl	qsar_ready_smiles	0	0	0	1	0	1	0	0	1	0	0	0	0	1	1	0	1	0	0	0	1	polyhalogenated organophosphates		5	high	1	0	0.970271
DTXSID5021758	78513	78-51-3	Tris(2-butoxyethyl) phosphate	C18H39O7P	CCCCOCCOP(=O)(OCCOCCCC)OCCOCCCC	qsar_ready_smiles	0	0	0	0	0	1	1	0	1	0	1	0	1	1	1	1	0	1	0	0	1		organic-non-halognated	8	high	0	0	0.852912
DTXSID1026083	79276	79-27-6	1,1,2,2-Tetrabromoethane	C2H2Br4	BrC(Br)C(Br)Br	qsar_ready_smiles	0	0	0	1	0	0	0	1	0	0	0	0	0	0	0	0	1	0	0	0	1	polyhalogenated aliphatic chains		2	med	1	0	0.695863
DTXSID8058821	79287	79-28-7	Ethene, 1,1,2,2-tetrabromo-	C2Br4	BrC(Br)=C(Br)Br	qsar_ready_smiles	0	0	0	0	0	0	0	1	0	0	0	0	0	0	0	0	0	0	0	0	0		flag for physical chemcial properties, low flash point.	1	low	0	0	0.575094
DTXSID1026081	79947	79-94-7	3,3',5,5'-Tetrabromobisphenol A	C15H12Br4O2	CC(C)(C1=CC(Br)=C(O)C(Br)=C1)C1=CC(Br)=C(O)C(Br)=C1	qsar_ready_smiles	0	0	0	1	1	1	1	1	1	1	1	1	1	1	1	1	1	0	0	0	1	polyhalogenated bisphenol aliphatics and functionalized	OFR, old CAS number is 30496130 and was deleted, recommend use 79947	13	high	1	0	0.832179
DTXSID3021770	79958	79-95-8	2,2',6,6'-Tetrachlorobisphenol A	C15H12Cl4O2	CC(C)(C1=CC(Cl)=C(O)C(Cl)=C1)C1=CC(Cl)=C(O)C(Cl)=C1	qsar_ready_smiles	0	0	0	1	0	1	0	0	1	0	0	0	0	0	1	0	1	0	0	0	1	polyhalogenated bisphenol aliphatics and functionalized		4	high	1	0	0.832179
DTXSID7020182	80057	80-05-7	Bisphenol A	C15H16O2	CC(C)(C1=CC=C(O)C=C1)C1=CC=C(O)C=C1	qsar_ready_smiles	0	0	0	0	1	1	0	0	0	0	0	0	0	0	0	0	0	0	0	0	0		Group of chemists think this is unlikely a flame retardant. Primarily intermediate and breakdown product. Often co-reported with TBBPA.	2	med	0	0	0.695217
DTXSID1025017	80433	80-43-3	Dicumyl peroxide	C18H22O2	CC(C)(OOC(C)(C)C1=CC=CC=C1)C1=CC=CC=C1	qsar_ready_smiles	0	0	0	0	0	0	0	0	0	0	1	0	0	0	0	1	0	1	0	0	1			2	med	0	0	0.595482
DTXSID40889331	83863	83-86-3	myo-Inositol hexakisphosphate	C6H18O24P6	OP(O)(=O)OC1C(OP(O)(O)=O)C(OP(O)(O)=O)C(OP(O)(O)=O)C(OP(O)(O)=O)C1OP(O)(O)=O	qsar_ready_smiles	0	0	0	0	0	1	0	0	0	0	0	0	0	0	0	0	0	1	0	0	1		Group of chemists found additional evidence that suggests this chemical could be used as flame retardant under certain conditions	1	low	0	0	0.262634
DTXSID1049697	84151	84-15-1	o-Terphenyl	C18H14	C1=CC=C(C=C1)C1=CC=CC=C1C1=CC=CC=C1	qsar_ready_smiles	0	0	0	0	0	0	0	0	0	0	0	0	0	0	1	0	0	0	0	0	0		Group of chemists think these non-halogenated rings are unlikely to be used as flame retardants.	1	low	0	0	0.756998
DTXSID7021782	85223	85-22-3	2,3,4,5,6-Pentabromoethylbenzene	C8H5Br5	CCC1=C(Br)C(Br)=C(Br)C(Br)=C1Br	qsar_ready_smiles	0	0	0	1	1	1	1	0	1	1	1	1	0	1	1	0	1	0	0	0	1	polyhalogenated benzene aliphatics and functionalized	OFR	10	high	1	0	0.928042
DTXSID1024128	87821	87-82-1	Hexabromobenzene	C6Br6	BrC1=C(Br)C(Br)=C(Br)C(Br)=C1Br	qsar_ready_smiles	0	0	0	1	0	1	1	0	1	1	1	1	0	1	1	0	1	0	0	0	1	polyhalogenated benzenes	OFR	9	high	1	0	0.943529
DTXSID3025833	87832	87-83-2	Pentabromotoluene	C7H3Br5	CC1=C(Br)C(Br)=C(Br)C(Br)=C1Br	qsar_ready_smiles	0	0	0	1	0	1	1	1	1	1	1	1	0	1	1	1	1	0	0	0	1	polyhalogenated benzene aliphatics and functionalized	OFR	11	high	1	0	0.943465
DTXSID4025828	87843	87-84-3	Pentabromochlorocyclohexane	C6H6Br5Cl	ClC1C(Br)C(Br)C(Br)C(Br)C1Br	qsar_ready_smiles	0	0	0	1	1	0	0	0	1	0	0	0	0	0	1	1	1	0	0	0	1	polyhalogenated alicycles		5	high	1	0	0.836865
DTXSID1020142	91769	91-76-9	6-Phenyl-1,3,5-triazine-2,4-diamine	C9H9N5	NC1=NC(=NC(N)=N1)C1=CC=CC=C1	qsar_ready_smiles	0	0	0	0	0	0	0	0	0	0	0	0	0	0	1	0	0	1	0	0	1			1	low	0	0	0.767935
DTXSID2029117	92068	92-06-8	1,1':3',1''-Terphenyl	C18H14	C1=CC=C(C=C1)C1=CC(=CC=C1)C1=CC=CC=C1	qsar_ready_smiles	0	0	0	0	0	0	0	0	0	0	0	0	0	0	1	0	0	0	0	0	0		Group of chemists think these non-halogenated rings are unlikely to be used as flame retardants.	1	low	0	0	0.756998
DTXSID4024640	92660	92-66-0	4-Bromobiphenyl	C12H9Br	BrC1=CC=C(C=C1)C1=CC=CC=C1	qsar_ready_smiles	0	0	0	1	0	1	0	0	0	1	0	0	0	0	1	0	1	0	0	0	1	polyhalogenated benzenes		4	high	1	0	0.740258
DTXSID1059072	92864	92-86-4	1,1'-Biphenyl, 4,4'-dibromo-	C12H8Br2	BrC1=CC=C(C=C1)C1=CC=C(Br)C=C1	qsar_ready_smiles	0	0	0	1	0	1	0	0	0	1	0	0	0	0	1	0	1	0	0	0	1	polyhalogenated benzenes		4	high	1	0	0.687217
DTXSID6029121	92944	92-94-4	1,1':4',1''-Terphenyl	C18H14	C1=CC=C(C=C1)C1=CC=C(C=C1)C1=CC=CC=C1	qsar_ready_smiles	0	0	0	0	0	0	0	0	0	0	0	0	0	0	1	0	0	0	0	0	0		Group of chemists think these non-halogenated rings are unlikely to be used as flame retardants.	1	low	0	0	0.756998
DTXSID7052735	93527	93-52-7	1,2-dibromo(phenyl)ethane	C8H8Br2	BrCC(Br)C1=CC=CC=C1	qsar_ready_smiles	0	0	0	1	0	1	0	1	0	0	0	0	0	0	0	0	1	0	0	0	1	polyhalogenated benzene aliphatics and functionalized		3	med	1	0	0.947054
DTXSID8052641	95567	95-56-7	2-Bromophenol	C6H5BrO	OC1=C(Br)C=CC=C1	qsar_ready_smiles	0	0	0	0	0	1	0	0	0	0	0	0	0	0	1	0	0	0	0	0	0		Flammable, naturally occuring not FR, <50% Br in total, Team of chemists this thinks this is not a flame retardant.	2	med	0	0	0.592499
DTXSID7021817	96139	96-13-9	2,3-Dibromopropanol	C3H6Br2O	OCC(Br)CBr	qsar_ready_smiles	0	0	0	1	0	1	1	1	0	0	0	0	0	0	0	0	1	0	0	0	1	polyhalogenated aliphatic chains		4	high	1	0	0.866728
DTXSID7052737	96322	96-32-2	Methyl bromoacetate	C3H5BrO2	COC(=O)CBr	qsar_ready_smiles	0	0	0	0	0	0	0	1	0	0	0	0	0	0	0	0	0	0	0	0	0		flag for physical chemical properties, low flash point and high vapor pressure.	1	low	0	0	0.371443
DTXSID4021341	96695	96-69-5	4,4'-Thiobis(6-tert-butyl-m-cresol)	C22H30O2S	CC1=CC(O)=C(C=C1SC1=C(C)C=C(O)C(=C1)C(C)(C)C)C(C)(C)C	qsar_ready_smiles	0	0	0	0	0	0	0	1	0	0	0	0	0	0	0	0	0	0	0	0	0		Group of chemists think this is unlikely a flame retardant	1	low	0	0	0.431828
DTXSID2020426	99309	99-30-9	Dicloran	C6H4Cl2N2O2	NC1=C(Cl)C=C(C=C1Cl)[N+]([O-])=O	qsar_ready_smiles	0	0	0	0	1	0	0	0	0	0	0	0	0	0	0	0	0	0	0	0	0		Group of chemists reviewed data and think this is not likely used as a flame retardant.	1	low	0	0	0.435019
DTXSID0026252	101020	101-02-0	Triphenyl phosphite	C18H15O3P	O(P(OC1=CC=CC=C1)OC1=CC=CC=C1)C1=CC=CC=C1	qsar_ready_smiles	0	0	0	0	0	0	0	1	0	0	0	0	0	0	0	0	0	1	0	0	1			1	low	0	0	0.778199
DTXSID8023927	101553	101-55-3	p-Bromodiphenyl ether	C12H9BrO	BrC1=CC=C(OC2=CC=CC=C2)C=C1	qsar_ready_smiles	0	0	0	0	0	1	0	0	0	0	0	0	0	0	1	0	1	0	0	0	1	polyhalogenated diphenyl ethers		2	med	0	1	0.804748
DTXSID9021847	101848	101-84-8	Diphenyl oxide	C12H10O	O(C1=CC=CC=C1)C1=CC=CC=C1	qsar_ready_smiles	0	0	0	0	0	1	0	0	0	0	0	0	0	0	0	0	0	0	0	0	0		The source is pubmed hits associated with PBDEs. This chemical is combustable and has many other non-flame retardant uses.	1	low	0	0	0.71863
DTXSID9025326	102545	102-54-5	Ferrocene	C10H10Fe	[CH]1C=CC=C1	qsar_ready_smiles	0	0	0	0	0	0	0	0	1	0	0	0	0	0	0	1	0	0	0	1	1			2	med	0	0	0.37057
DTXSID9021392	102716	102-71-6	Triethanolamine	C6H15NO3	OCCN(CCO)CCO	qsar_ready_smiles	0	0	0	0	0	0	0	0	0	0	0	0	0	0	0	1	0	0	0	0	0		flag for physical chemical properties, high water solubility, low log KoW.	1	low	0	0	0.117231
DTXSID3051543	106412	106-41-2	4-Bromophenol	C6H5BrO	OC1=CC=C(Br)C=C1	qsar_ready_smiles	0	0	0	0	0	1	0	0	0	0	0	0	0	0	1	0	0	0	0	0	0		Naturally occuring. Highly reactive, only 1 bromine. Percent of mass is <50% p-chem properties in range. Team of chemists note this is intermeidate/highly reactive flame retardant.	2	med	0	0	0.426381
DTXSID2021238	108463	108-46-3	Resorcinol	C6H6O2	OC1=CC(O)=CC=C1	qsar_ready_smiles	0	0	0	0	0	1	0	0	0	0	0	0	0	0	0	0	0	0	0	0	0		Group of chemists think this is unlikely a flame retardant. Resocrcinol phosphate is a flame retardant. Resoricnol on its own is a drug, not likely flame retardnt	1	low	0	0	0.57328
DTXSID6020802	108781	108-78-1	Melamine	C3H6N6	NC1=NC(N)=NC(N)=N1	qsar_ready_smiles	0	0	0	1	1	1	0	1	1	0	1	0	1	0	1	1	0	1	0	0	1		organic-non-halognated	9	high	0	0	0.739152
DTXSID7024873	108805	108-80-5	Cyanuric acid	C3H3N3O3	OC1=NC(O)=NC(O)=N1	qsar_ready_smiles	0	0	0	0	0	1	0	0	0	0	1	0	0	0	0	0	0	1	0	0	1			2	med	0	0	0.701523
DTXSID2026941	115275	115-27-5	Chlorendic anhydride	C9H2Cl6O3	ClC1=C(Cl)C2(Cl)C3C(C(=O)OC3=O)C1(Cl)C2(Cl)Cl	qsar_ready_smiles	0	0	0	1	0	1	0	1	1	0	1	0	0	1	1	0	1	0	0	0	1	polyhalogenated carbocycles		7	high	1	0	0.813587
DTXSID2020268	115286	115-28-6	Chlorendic acid	C9H4Cl6O4	OC(=O)C1C(C(O)=O)C2(Cl)C(Cl)=C(Cl)C1(Cl)C2(Cl)Cl	qsar_ready_smiles	0	0	0	1	0	1	0	0	1	0	0	1	1	1	1	1	1	0	0	0	1	polyhalogenated carbocycles		8	high	1	0	0.751293
DTXSID2026943	115775	115-77-5	Pentaerythritol	C5H12O4	OCC(CO)(CO)CO	qsar_ready_smiles	0	0	0	0	1	1	0	1	0	0	0	0	0	0	1	0	0	1	0	0	1			4	high	0	0	0.556807
DTXSID1021952	115866	115-86-6	Triphenyl phosphate	C18H15O4P	O=P(OC1=CC=CC=C1)(OC1=CC=CC=C1)OC1=CC=CC=C1	qsar_ready_smiles	0	0	0	1	1	1	1	1	1	0	1	0	1	1	1	0	0	1	0	0	1		organic-non-halognated	10	high	0	0	0.907696
DTXSID1073157	115877	115-87-7	Bis(p-tert-butylphenyl) phenyl phosphate	C26H31O4P	CC(C)(C)C1=CC=C(OP(=O)(OC2=CC=CC=C2)OC2=CC=C(C=C2)C(C)(C)C)C=C1	qsar_ready_smiles	0	0	0	0	0	1	0	0	0	0	0	0	0	0	0	0	0	1	0	0	1			1	low	0	0	0.907367
DTXSID8074287	115888	115-88-8	Octyl diphenyl phosphate	C20H27O4P	CCCCCCCCOP(=O)(OC1=CC=CC=C1)OC1=CC=CC=C1	qsar_ready_smiles	0	0	0	0	0	0	0	1	1	0	0	0	0	0	1	1	0	1	0	0	1			4	high	0	0	0.934027
DTXSID7059432	115899	115-89-9	Phosphoric acid, methyl diphenyl ester	C13H13O4P	COP(=O)(OC1=CC=CC=C1)OC1=CC=CC=C1	qsar_ready_smiles	0	0	0	0	0	0	0	1	0	0	0	0	0	0	0	0	0	1	0	0	1			1	low	0	0	0.921593
DTXSID5021411	115968	115-96-8	Tris(2-chloroethyl) phosphate	C6H12Cl3O4P	ClCCOP(=O)(OCCCl)OCCCl	qsar_ready_smiles	0	0	0	1	0	1	1	1	1	0	1	1	1	1	1	1	1	0	0	0	1	polyhalogenated organophosphates	OFR	11	high	1	0	0.941206
DTXSID9051589	115980	115-98-0	Bis(2-chloroethyl) vinylphosphonate	C6H11Cl2O3P	ClCCOP(=O)(OCCCl)C=C	qsar_ready_smiles	0	0	0	1	0	0	0	0	1	0	0	0	0	0	0	0	1	0	0	0	1	polyhalogenated organophosphates		2	med	1	0	0.94632
DTXSID7026102	117088	117-08-8	Tetrachlorophthalic anhydride	C8Cl4O3	ClC1=C2C(=O)OC(=O)C2=C(Cl)C(Cl)=C1Cl	qsar_ready_smiles	0	0	0	1	0	1	0	1	1	0	1	0	0	1	1	0	1	0	0	0	1	polyhalogenated phthalates/benzoates/imides		7	high	1	0	0.777946
DTXSID6021959	118796	118-79-6	2,4,6-Tribromophenol	C6H3Br3O	OC1=C(Br)C=C(Br)C=C1Br	qsar_ready_smiles	0	0	0	1	1	1	1	1	1	1	1	1	0	1	1	1	1	0	0	0	1	polyhalogenated phenol derivatives	OFR	12	high	1	0	0.866389
DTXSID0024553	123773	123-77-3	Azodicarbonamide	C2H4N4O2	NC(=O)N=NC(N)=O	qsar_ready_smiles	0	0	0	0	0	1	0	0	0	0	0	0	0	0	0	0	0	1	0	0	1			1	low	0	0	0.262019
DTXSID5021330	124641	124-64-1	Tetramethylolphosphonium chloride	C4H12ClO4P	OCP(CO)(CO)CO	qsar_ready_smiles	0	1	0	1	1	0	0	1	1	0	0	0	0	0	0	1	0	1	0	0	1		This contains a Chloride ion but not a carbon-halogen bond so it is not considered an OFR	5	high	0	0	0.750605
DTXSID0041226	124732	124-73-2	1,2-Dibromotetrafluoroethane	C2Br2F4	FC(F)(Br)C(F)(F)Br	qsar_ready_smiles	0	0	0	0	0	0	0	1	0	0	0	0	0	0	0	0	0	0	0	0	0		fail, this is a fire extinguisher not a flame retardant, also p-chem outside of range	1	low	0	0	0.391097
DTXSID8040698	126716	126-71-6	Triisobutyl phosphate	C12H27O4P	CC(C)COP(=O)(OCC(C)C)OCC(C)C	qsar_ready_smiles	0	0	0	0	0	1	0	0	0	0	1	0	0	1	1	0	0	1	0	0	1			4	high	0	0	0.888614
DTXSID5021413	126727	126-72-7	Tris(2,3-dibromopropyl) phosphate	C9H15Br6O4P	BrCC(Br)COP(=O)(OCC(Br)CBr)OCC(Br)CBr	qsar_ready_smiles	0	0	0	1	1	1	1	0	1	1	1	0	0	1	1	1	1	0	0	0	1	polyhalogenated organophosphates	OFR	10	high	1	0	0.970909
DTXSID3021986	126738	126-73-8	Tributyl phosphate	C12H27O4P	CCCCOP(=O)(OCCCC)OCCCC	qsar_ready_smiles	0	0	0	0	1	1	1	1	0	0	1	0	1	1	1	1	0	1	0	0	1		organic-non-halognated	9	high	0	0	0.911274
DTXSID2027044	127093	127-09-3	Sodium acetate	C2H3NaO2	CC(O)=O	qsar_ready_smiles	0	0	0	0	0	1	0	0	0	0	0	0	0	0	0	0	0	0	0	0	0		Flag for physical-chemical properties. Low flash point, high vapor pressure, and; high water solubiliy.	1	low	0	0	0.214149
DTXSID4051665	132296	132-29-6	2Biphenylyl diphenyl phosphate	C24H19O4P	O=P(OC1=CC=CC=C1)(OC1=CC=CC=C1)OC1=C(C=CC=C1)C1=CC=CC=C1	qsar_ready_smiles	0	0	0	0	0	0	0	0	0	0	0	0	0	0	1	0	0	1	0	0	1			1	low	0	0	0.926261
DTXSID0026258	140089	140-08-9	Tris(2-chloroethyl) phosphite	C6H12Cl3O3P	ClCCOP(OCCCl)OCCCl	qsar_ready_smiles	0	0	0	1	0	0	0	0	1	0	0	0	0	0	1	0	1	0	0	0	1	polyhalogenated organophosphates		3	med	1	0	0.840175
DTXSID3043811	141833	141-83-3	Guanidine carboxamide	C2H6N4O	NC(=N)NC(N)=O	qsar_ready_smiles	0	0	0	0	0	0	0	1	0	0	0	0	0	0	0	0	0	0	0	0	0		physical-chemical property flag very low logKOW and very high water solubility. Pharma uses, may be an intermediate, not a flame retardant use.	1	low	0	0	0.245877
DTXSID5051733	147820	147-82-0	2,4,6-Tribromoaniline	C6H4Br3N	NC1=C(Br)C=C(Br)C=C1Br	qsar_ready_smiles	0	0	0	1	0	0	0	0	1	0	0	0	0	0	0	0	1	0	0	0	1	polyhalogenated benzene aliphatics and functionalized		2	med	1	0	0.793767
DTXSID1027134	298077	298-07-7	Bis(2-ethylhexyl) phosphate	C16H35O4P	CCCCC(CC)COP(O)(=O)OCC(CC)CCCC	qsar_ready_smiles	0	0	0	0	0	0	0	1	0	0	0	0	1	0	1	0	0	1	0	0	1		non-halognated organic	3	med	0	0	0.916064
DTXSID4026264	301133	301-13-3	Tris(2-ethylhexyl) phosphite	C24H51O3P	CCCCC(CC)COP(OCC(CC)CCCC)OCC(CC)CCCC	qsar_ready_smiles	0	0	0	0	0	0	0	1	0	0	0	0	0	0	0	0	0	1	0	0	1			1	low	0	0	0.768836
DTXSID8031865	335671	335-67-1	Perfluorooctanoic acid	C8HF15O2	OC(=O)C(F)(F)C(F)(F)C(F)(F)C(F)(F)C(F)(F)C(F)(F)C(F)(F)F	qsar_ready_smiles	0	0	0	0	0	1	0	0	0	0	0	0	0	0	0	0	0	0	0	0	0		This has 2 pubmed hits. Co-reported with flame retardants in article, PFOA is not a flame retardant	1	low	0	0	0.102627
DTXSID0027147	353593	353-59-3	Methane, bromochlorodifluoro-	CBrClF2	FC(F)(Cl)Br	qsar_ready_smiles	0	0	0	0	0	1	0	0	0	0	0	0	0	0	0	0	0	0	0	0	0		fluorinated gaseous fire suppressant, not a flame retardant.	1	low	0	0	0.208849
DTXSID1021403	512561	512-56-1	Trimethyl phosphate	C3H9O4P	COP(=O)(OC)OC	qsar_ready_smiles	0	0	0	0	0	1	0	1	0	0	0	0	0	1	1	0	0	1	0	0	1			4	high	0	0	0.889698
DTXSID70965470	512823	512-82-3	Tetrakis(hydroxymethyl)phosphanium hydroxide	C4H13O5P	OCP(CO)(CO)CO	qsar_ready_smiles	0	0	0	0	0	0	0	0	0	0	0	0	0	0	0	1	0	1	0	0	1			1	low	0	0	0.750605
DTXSID90199295	513020	513-02-0	Triisopropyl phosphate	C9H21O4P	CC(C)OP(=O)(OC(C)C)OC(C)C	qsar_ready_smiles	0	0	0	0	0	0	0	0	0	0	0	0	0	0	1	0	0	1	0	0	1		non-halognated organic	1	low	0	0	0.881303
DTXSID4052712	513086	513-08-6	Tripropyl phosphate	C9H21O4P	CCCOP(=O)(OCCC)OCCC	qsar_ready_smiles	0	0	0	0	0	1	0	0	0	0	1	0	0	1	1	0	0	1	0	0	1			4	high	0	0	0.89057
DTXSID5029186	542029	542-02-9	6-Methyl-1,3,5-triazine-2,4-diamine	C4H7N5	CC1=NC(N)=NC(N)=N1	qsar_ready_smiles	0	0	0	0	0	0	0	0	0	0	0	0	0	0	1	0	0	1	0	0	1			1	low	0	0	0.739152
DTXSID4052716	545551	545-55-1	Tri(aziridin-1-yl)phosphine oxide	C6H12N3OP	O=P(N1CC1)(N1CC1)N1CC1	qsar_ready_smiles	0	0	0	0	0	1	0	0	1	0	0	0	0	0	0	1	0	1	0	0	1		non-halognated organic	3	med	0	0	0.801385
DTXSID4049660	546930	546-93-0	Magnesium carbonate (1:1)	CMgO3	OC(O)=O	qsar_ready_smiles	0	0	0	0	0	1	0	0	0	0	0	0	0	0	1	0	0	0	0	0	0		Magnesium carbonate itself is antacid/ubiquitous. Magnseium carbonate hydroxide is a flame retardant.	2	med	0	0	0.271332
DTXSID4026216	563042	563-04-2	Tri-m-tolyl phosphate	C21H21O4P	CC1=CC=CC(OP(=O)(OC2=CC(C)=CC=C2)OC2=CC(C)=CC=C2)=C1	qsar_ready_smiles	0	0	0	0	0	1	0	1	0	0	0	0	0	0	1	0	0	1	0	0	1			3	med	0	0	0.886903
DTXSID9060449	591208	591-20-8	Phenol, 3-bromo-	C6H5BrO	OC1=CC(Br)=CC=C1	qsar_ready_smiles	0	0	0	0	0	0	0	0	0	0	0	0	0	0	1	0	0	0	0	0	0		Natually occuring, <50% Br in total, highly reactive. Related to similar chemcials that are OFRs, but group thinks this is intermediate/highly reactive unlikely to be flame retardant.	1	low	0	0	0.506374
DTXSID8021432	593602	593-60-2	Vinyl bromide	C2H3Br	BrC=C	qsar_ready_smiles	0	0	0	0	0	1	0	0	1	0	0	0	1	0	0	0	0	0	0	0	0		fail- p/chem. Intermediate used to make other chemicals like flame retardants. Highly flammable liquid/gas.	3	med	0	0	0.263556
DTXSID0029189	593851	593-85-1	Guanidine carbonate	C3H12N6O3	NC(N)=N	qsar_ready_smiles	0	0	0	0	0	0	0	1	0	0	0	0	0	0	0	0	0	0	0	0	0		physical-chemical property flag very low logKOW and very high water solubility. Many ubiqitious uses (mostly) buffer in cosmetics, but not a flame retardant use.	1	low	0	0	0.430349
DTXSID1044699	598027	598-02-7	Diethyl hydrogen phosphate	C4H11O4P	CCOP(O)(=O)OCC	qsar_ready_smiles	0	0	0	0	0	1	0	0	0	0	0	0	0	0	1	0	0	1	0	0	1		non-halognated organic	2	med	0	0	0.863718
DTXSID9027233	598721	598-72-1	2-Bromopropionic acid	C3H5BrO2	CC(Br)C(O)=O	qsar_ready_smiles	0	0	0	0	0	0	0	1	0	0	0	0	0	0	0	0	0	0	0	0	0		p-chem flag, likely intermediate, well-known precursor unintended presence in the product, if present, Group thinks this is not a flame retardant	1	low	0	0	0.340793
DTXSID1060558	607998	607-99-8	2,4,6-Tribromoanisole	C7H5Br3O	COC1=C(Br)C=C(Br)C=C1Br	qsar_ready_smiles	0	0	0	1	0	0	1	0	0	0	0	0	0	0	1	0	1	0	0	0	1	polyhalogenated phenol-aliphatic ether		3	med	1	0	0.907599
DTXSID0060561	608333	608-33-3	Phenol, 2,6-dibromo-	C6H4Br2O	OC1=C(Br)C=CC=C1Br	qsar_ready_smiles	0	0	0	0	0	0	0	0	0	0	0	0	0	0	1	0	1	0	0	0	1	polyhalogenated phenol derivatives		1	low	0	1	0.770364
DTXSID9022079	608719	608-71-9	Pentabromophenol	C6HBr5O	OC1=C(Br)C(Br)=C(Br)C(Br)=C1Br	qsar_ready_smiles	0	0	0	1	0	1	1	1	1	1	1	1	1	1	1	1	1	0	0	0	1	polyhalogenated phenol derivatives	OFR	12	high	1	0	0.927254
DTXSID90209646	608902	608-90-2	Benzene, pentabromo-	C6HBr5	BrC1=CC(Br)=C(Br)C(Br)=C1Br	qsar_ready_smiles	0	0	0	1	0	1	0	0	0	0	0	0	0	0	1	0	1	0	0	0	1	polyhalogenated benzenes		3	med	1	0	0.943529
DTXSID1052290	615587	615-58-7	2,4-Dibromophenol	C6H4Br2O	OC1=C(Br)C=C(Br)C=C1	qsar_ready_smiles	0	0	0	1	0	1	1	1	1	1	1	1	0	1	1	1	1	0	0	0	1	polyhalogenated phenol derivatives	OFR	11	high	1	0	0.76491
DTXSID3052307	626391	626-39-1	1,3,5Tribromobenzene	C6H3Br3	BrC1=CC(Br)=CC(Br)=C1	qsar_ready_smiles	0	0	0	0	0	0	0	0	0	0	0	0	0	0	1	0	1	0	0	0	1	polyhalogenated benzenes		1	low	0	0	0.829163
DTXSID6060896	632586	632-58-6	Tetrachlorophthalic acid	C8H2Cl4O4	OC(=O)C1=C(C(O)=O)C(Cl)=C(Cl)C(Cl)=C1Cl	qsar_ready_smiles	0	0	0	0	0	0	0	0	0	0	0	0	0	0	0	1	1	0	0	0	1	polyhalogenated phthalates/benzoates/imides		1	low	0	0	0.82157
DTXSID6026084	632791	632-79-1	4,5,6,7-Tetrabromo-1,3-Isobenzofurandione	C8Br4O3	BrC1=C2C(=O)OC(=O)C2=C(Br)C(Br)=C1Br	qsar_ready_smiles	0	0	0	1	1	1	1	1	1	0	0	1	0	1	1	0	1	0	0	0	1	polyhalogenated phthalates/benzoates/imides	OFR	9	high	1	0	0.777946
DTXSID7060910	636282	636-28-2	1,2,4,5Tetrabromobenzene	C6H2Br4	BrC1=CC(Br)=C(Br)C=C1Br	qsar_ready_smiles	0	0	0	0	0	0	0	0	0	0	0	0	0	0	1	0	1	0	0	0	1	polyhalogenated benzenes		1	low	0	0	0.84523
DTXSID3060950	645921	645-92-1	1,3,5-Triazin-2(1H)-one, 4,6-diamino-	C3H5N5O	NC1=NC(N)=NC(=O)N1	qsar_ready_smiles	0	0	0	0	0	0	0	0	0	0	0	0	0	0	1	0	0	1	0	0	1			1	low	0	0	0.554254
DTXSID4074932	756138	756-13-8	Perfluoro-2-methyl-3-pentanone	C6F12O	FC(F)(F)C(F)(F)C(=O)C(F)(C(F)(F)F)C(F)(F)F	qsar_ready_smiles	0	0	0	0	0	1	0	0	0	0	0	0	0	0	0	0	0	0	0	0	0		This has 1 pubmed hit. No mention of Flame retardant in article, photolysis/atmospheric fate article, not a flame retardant.	1	low	0	0	0.113268
DTXSID0020494	756796	756-79-6	Dimethyl methylphosphonate	C3H9O3P	COP(C)(=O)OC	qsar_ready_smiles	0	0	0	1	1	1	0	0	1	0	0	0	0	0	1	1	0	1	0	0	1			6	high	0	0	0.908774
DTXSID9041861	762049	762-04-9	Diethyl phosphite	C4H11O3P	CCOP(O)OCC	qsar_ready_smiles	0	0	0	0	0	0	0	1	0	0	0	0	0	0	0	0	0	0	0	0	0		flag for physical-chemical properties. Low flash point and high vapor pressure.	1	low	0	0	0.429974
DTXSID2022121	791286	791-28-6	Triphenylphosphine oxide	C18H15OP	O=P(C1=CC=CC=C1)(C1=CC=CC=C1)C1=CC=CC=C1	qsar_ready_smiles	0	0	0	0	0	0	0	1	0	0	0	0	0	0	1	0	0	1	0	0	1			2	med	0	0	0.897193
DTXSID20400487	813763	813-76-3	diethylphosphinic acid	C4H11O2P	CCP(O)(=O)CC	qsar_ready_smiles	0	0	0	0	0	0	0	0	0	0	1	0	0	0	1	0	0	1	0	0	1		non-halognated organic	2	med	0	0	0.855979
DTXSID5025150	813785	813-78-5	Dimethyl phosphate	C2H7O4P	COP(O)(=O)OC	qsar_ready_smiles	0	0	0	0	0	1	0	0	0	0	0	0	0	0	1	0	0	1	0	0	1		non-halognated organic	2	med	0	0	0.885322
DTXSID2061149	814299	814-29-9	Tributylphosphine oxide	C12H27OP	CCCCP(=O)(CCCC)CCCC	qsar_ready_smiles	0	0	0	0	0	0	0	0	0	0	0	0	0	0	1	0	0	1	0	0	1			1	low	0	0	0.882131
DTXSID1048207	838857	838-85-7	Diphenyl phosphate	C12H11O4P	OP(=O)(OC1=CC=CC=C1)OC1=CC=CC=C1	qsar_ready_smiles	0	0	0	0	0	0	0	0	0	0	0	0	0	0	1	0	0	1	0	0	1			1	low	0	0	0.906906
DTXSID4026266	839907	839-90-7	Tris(2-hydroxyethyl) isocyanurate	C9H15N3O6	OCCN1C(=O)N(CCO)C(=O)N(CCO)C1=O	qsar_ready_smiles	0	0	0	0	1	0	0	0	0	0	0	0	0	0	0	0	0	1	0	0	1			1	low	0	0	0.492735
DTXSID5020493	868859	868-85-9	Dimethyl phosphonate	C2H7O3P	COP(=O)OC	qsar_ready_smiles	0	0	0	1	0	0	0	0	1	0	0	0	0	0	0	0	0	1	0	0	1			2	med	0	0	0.764677
DTXSID20439075	875730	875-73-0	Tribromostyrene	C8H5Br3	BrC(Br)=C(Br)C1=CC=CC=C1	qsar_ready_smiles	0	0	0	1	0	0	0	0	0	0	0	0	0	0	0	0	1	0	0	0	1	polyhalogenated benzene aliphatics and functionalized	see supplemental NAS note	1	low	1	0	0.664159
DTXSID60919462	919620	919-62-0	Tris(3methylbutyl) phosphate	C15H33O4P	CC(C)CCOP(=O)(OCCC(C)C)OCCC(C)C	qsar_ready_smiles	0	0	0	0	0	0	0	0	0	0	0	0	0	0	1	0	0	1	0	0	1			1	low	0	0	0.877472
DTXSID2052738	995324	995-32-4	Tetraethyl ethylenebisphosphonate	C10H24O6P2	CCOP(=O)(CCP(=O)(OCC)OCC)OCC	qsar_ready_smiles	0	0	0	0	0	0	0	0	0	0	0	0	0	0	1	0	0	1	0	0	1			1	low	0	0	0.907352
DTXSID4061412	1017567	1017-56-7	1,3,5-Triazine-2,4,6-triyltriiminotrimethanol	C6H12N6O3	OCNC1=NC(NCO)=NC(NCO)=N1	qsar_ready_smiles	0	0	0	0	0	0	0	0	0	0	0	0	0	0	0	1	0	1	0	0	1			1	low	0	0	0.548263
DTXSID9040213	1067125	1067-12-5	Tris(hydroxymethyl)phosphine oxide	C3H9O4P	OCP(=O)(CO)CO	qsar_ready_smiles	0	0	0	1	0	0	0	0	0	0	0	0	0	0	0	0	0	1	0	0	1			1	low	0	0	0.824997
DTXSID80862522	1067987	1067-98-7	Tris(3-chloropropyl)phosphate	C9H18Cl3O4P	ClCCCOP(=O)(OCCCCl)OCCCCl	qsar_ready_smiles	0	0	0	0	0	0	0	0	0	0	0	0	0	0	1	1	1	0	0	0	1	polyhalogenated organophosphates		2	med	0	1	0.939041
DTXSID9020376	1163195	1163-19-5	1,1'-Oxybis[2,3,4,5,6-pentabromobenzene]	C12Br10O	BrC1=C(Br)C(Br)=C(OC2=C(Br)C(Br)=C(Br)C(Br)=C2Br)C(Br)=C1Br	qsar_ready_smiles	0	0	0	1	1	1	1	1	1	1	1	1	1	0	1	1	1	0	0	0	1	polyhalogenated diphenyl ethers	OFR	12	high	1	0	0.98377
DTXSID1025300	1241947	1241-94-7	2-Ethylhexyl diphenyl phosphate	C20H27O4P	CCCCC(CC)COP(=O)(OC1=CC=CC=C1)OC1=CC=CC=C1	qsar_ready_smiles	0	0	0	1	0	1	0	1	1	0	1	0	0	0	1	0	0	1	0	0	1		organic-non-halognated	6	high	0	0	0.940754
DTXSID3051206	1302427	1302-42-7	Sodium aluminate	AlNaO2	[Na+].O=[Al-]=O	canonical_smiles	0	0	0	0	0	1	0	1	1	0	1	0	0	0	0	0	0	0	0	1	1			4	high	0	0	0.89764
DTXSID6030782	1302789	1302-78-9	Bentonite				0	0	0	0	0	1	0	0	0	0	0	0	0	0	0	0	0	0	0	1	1			1	low	0	0	0
DTXSID7034387	1303862	1303-86-2	Boric oxide	B2O3	[B+3].[B+3].[O--].[O--].[O--]	canonical_smiles	0	0	0	1	0	0	0	1	0	0	0	0	0	0	0	0	0	0	0	1	1			2	med	0	0	0.744151
DTXSID2034384	1303964	1303-96-4	Borax (B4Na2O7.10H2O)		B1(OB2OB(OB(O1)O2)[O-])[O-].O.O.O.O.O.O.O.O.O.O.[Na+].[Na+]	pubchem_smiles	0	0	0	0	0	0	0	1	1	0	0	0	0	0	1	0	0	0	0	1	1			3	med	0	0	0.897309
DTXSID7034410	1305620	1305-62-0	Calcium hydroxide	CaH2O2	O[Ca]O	canonical_smiles	0	0	0	0	0	1	0	0	0	0	1	0	0	0	0	0	0	0	0	1	1			2	med	0	0	0.797142
DTXSID4049662	1309428	1309-42-8	Magnesium hydroxide	H2MgO2	[OH-].[OH-].[Mg++]	canonical_smiles	0	0	0	1	1	1	1	1	1	0	1	0	0	0	1	1	0	0	0	1	1		Inorganic	9	high	0	0	0.721658
DTXSID4023880	1309644	1309-64-4	Antimony trioxide	O3Sb2	O=[Sb]O[Sb]=O	canonical_smiles	0	0	0	1	1	1	0	1	1	0	1	0	1	0	1	1	0	0	0	1	1		Inorganic	9	high	0	0	0.862106
DTXSID7020899	1313275	1313-27-5	Molybdenum trioxide	MoO3	O=[Mo](=O)=O	canonical_smiles	0	0	0	0	0	0	0	0	1	0	0	0	0	0	0	0	0	0	0	1	1			1	low	0	0	0.752509
DTXSID7035016	1314132	1314-13-2	Zinc oxide	OZn	[O--].[Zn++]	canonical_smiles	0	0	0	1	0	1	0	0	1	0	0	0	0	0	0	0	0	0	0	1	1		inorganic	3	med	0	0	0.80702
DTXSID7032262	1314358	1314-35-8	Tungsten trioxide	O3W	O=[W](=O)=O	canonical_smiles	0	0	0	0	0	0	0	0	0	0	0	0	0	0	0	1	0	0	0	1	1			1	low	0	0	0.799005
DTXSID9047754	1314563	1314-56-3	Phosphorus pentoxide	O10P4	O=P12OP3(=O)OP(=O)(O1)OP(=O)(O2)O3	canonical_smiles	0	0	0	0	0	1	0	0	0	0	0	0	0	0	0	0	0	0	0	1	1			1	low	0	0	0.873993
DTXSID6050467	1314609	1314-60-9	Antimony pentoxide	O5Sb2	O=[Sb](=O)O[Sb](=O)=O	canonical_smiles	0	0	0	1	0	0	0	0	1	0	0	0	0	0	0	0	0	0	0	1	1			2	med	0	0	0.862106
DTXSID7042518	1314983	1314-98-3	Zinc sulfide	SZn	[S--].[Zn++]	canonical_smiles	0	0	0	0	0	0	0	1	0	0	0	0	0	0	0	0	0	0	0	1	1			1	low	0	0	0.80702
DTXSID7047489	1318009	1318-00-9	Vermiculite				0	0	0	0	0	1	0	0	0	0	0	0	0	0	0	0	0	0	0	1	1			1	low	0	0	0
DTXSID4051661	1318236	1318-23-6	Boehmite	AlHO2	O[Al]=O	canonical_smiles	0	0	0	0	1	1	0	0	0	0	1	0	0	0	0	0	0	0	0	1	1			3	med	0	0	0.862229
DTXSID2034388	1330434	1330-43-4	Sodium tetraborate (Na2B4O7)		B1(OB2OB(OB(O1)O2)[O-])[O-].[Na+].[Na+]	pubchem_smiles	0	0	0	0	0	1	0	0	0	0	0	0	0	0	0	0	0	0	0	1	1			1	low	0	0	0.897309
DTXSID4021391	1330785	1330-78-5	Tris(methylphenyl) phosphate		CC1=CC=C(C=C1)OP(=O)(OC2=CC=C(C=C2)C)OC3=CC=C(C=C3)C	pubchem_smiles	0	0	0	1	1	1	0	1	1	0	1	0	1	1	1	1	0	1	0	0	1		Ill-defined substance; mixture of isomeric tritolyl phosphates, usually excluding the very toxic ortho-isomer as much as possible. (Merck) organic-non-halogenated	10	high	0	0	0.886903
DTXSID6091554	1332076	1332-07-6	Zinc borate	B2O6Zn3	[Zn++].[Zn++].[Zn++].[O-]B([O-])[O-].[O-]B([O-])[O-]	canonical_smiles	0	0	0	1	1	1	0	1	1	0	0	0	1	0	0	1	0	0	0	1	1		Inorganic	7	high	0	0	0.881998
DTXSID4023888	1332214	1332-21-4	Asbestos				0	0	0	0	0	1	0	0	0	0	0	0	0	0	0	0	0	0	0	0	0		Asbestos is not a flame retardant.	1	low	0	0	0
DTXSID9061677	1332816	1332-81-6	Antimony oxide (Sb2O4)	O4Sb2	O=[Sb]O[Sb](=O)=O	canonical_smiles	0	0	0	0	0	0	0	1	0	0	0	0	0	0	1	0	0	0	0	1	1			2	med	0	0	0.862106
DTXSID5024267	1336363	1336-36-3	Polychlorinated biphenyls				0	0	0	0	0	0	0	0	1	0	0	0	0	0	0	0	0	0	0	0	0		PCBs are out of scope.	1	low	0	0	0
DTXSID9029647	1344098	1344-09-8	Sodium silicate				0	0	0	0	0	0	0	0	1	0	0	0	0	0	0	0	0	0	0	0	0		flag-reactive. Highly soluble "water glass" mostly used as pH stabilizer	1	low	0	0	0
DTXSID2041593	1344281	1344-28-1	Alumina		[O-2].[O-2].[O-2].[Al+3].[Al+3]	pubchem_smiles	0	0	0	0	0	0	0	1	0	0	0	0	0	0	0	0	0	0	0	1	1			1	low	0	0	0.784643
DTXSID6030732	1345046	1345-04-6	Antimony trisulfide colloid	S3Sb2	S=[Sb]S[Sb]=S	canonical_smiles	0	0	0	0	0	0	0	1	0	0	0	0	0	0	0	0	0	0	0	0	0		Appears on Table A7.1 “many of these substances appear not to be flame retardants, but substances that are fire fighting agents, chemical intermediates or used for other purposes” If a chemical appeared only on this list and no other data source it was removed as a flame retardant.	1	low	0	0	0.441489
DTXSID40164493	1502472	1502-47-2	Melem 1,3,4,6,7,9,9b-Heptaazaphenalene-2,5,8-triamine	C6H6N10	NC1=NC2=NC(N)=NC3=NC(N)=NC(=N1)N23	qsar_ready_smiles	0	0	0	0	0	0	0	1	0	0	0	0	0	0	0	0	0	1	0	0	1			1	low	0	0	0.665055
DTXSID9024641	1522925	1522-92-5	3-Bromo-2,2-bis(bromomethyl)propanol	C5H9Br3O	OCC(CBr)(CBr)CBr	qsar_ready_smiles	0	0	0	1	0	1	1	0	0	1	1	0	0	1	1	0	1	0	0	0	1	polyhalogenated aliphatic chains	OFR	7	high	1	0	0.810405
DTXSID1061946	1754478	1754-47-8	Phosphonic acid, Pphenyl, dioctyl ester	C22H39O3P	CCCCCCCCOP(=O)(OCCCCCCCC)C1=CC=CC=C1	qsar_ready_smiles	0	0	0	0	0	0	0	0	0	0	0	0	0	0	1	0	0	1	0	0	1			1	low	0	0	0.935037
DTXSID1051802	1770805	1770-80-5	Dibutyl chlorendate	C17H20Cl6O4	CCCCOC(=O)C1C(C(=O)OCCCC)C2(Cl)C(Cl)=C(Cl)C1(Cl)C2(Cl)Cl	qsar_ready_smiles	0	0	0	1	0	0	0	0	1	0	0	0	0	0	1	0	1	0	0	0	1	polyhalogenated carbocycles		3	med	1	0	0.828717
DTXSID3040306	1773893	1773-89-3	Chlorendate dimethyl	C11H8Cl6O4	COC(=O)C1C(C(=O)OC)C2(Cl)C(Cl)=C(Cl)C1(Cl)C2(Cl)Cl	qsar_ready_smiles	0	0	0	1	0	0	0	0	1	0	0	0	0	0	0	0	1	0	0	0	1	polyhalogenated carbocycles		2	med	1	0	0.845053
DTXSID6026246	1806548	1806-54-8	Trioctyl phosphate	C24H51O4P	CCCCCCCCOP(=O)(OCCCCCCCC)OCCCCCCCC	qsar_ready_smiles	0	0	0	0	0	1	0	1	1	0	0	0	0	0	0	0	0	1	0	0	1		non-halognated organic	3	med	0	0	0.910719
DTXSID4052687	1837918	1837-91-8	Benzene hexabromide	C6H6Br6	BrC1C(Br)C(Br)C(Br)C(Br)C1Br	qsar_ready_smiles	0	0	0	1	0	1	0	0	1	0	0	0	0	0	0	0	1	0	0	0	1	polyhalogenated alicycles		3	med	1	0	0.836865
DTXSID201016688	1951979	1951-97-9	Piperazine, phosphate (1:?)				0	0	0	0	0	0	0	0	0	0	0	0	0	0	1	0	0	1	0	1	1			1	low	0	0	0
DTXSID40174330	2039829	2039-82-9	4Bromostyrene	C8H7Br	BrC1=CC=C(C=C)C=C1	qsar_ready_smiles	0	0	0	0	0	0	0	0	0	0	0	0	0	0	1	0	0	0	0	0	0		<50% Bromine, not likely FR	1	low	0	0	0.21471
DTXSID60174332	2039863	2039-86-3	3-Bromostyrene	C8H7Br	BrC1=CC=CC(C=C)=C1	qsar_ready_smiles	0	0	0	0	0	0	0	0	0	0	0	0	0	0	1	0	0	0	0	0	0		only 1 data source, PUBCHEM has 4 hits for flame retardant in title BUT they are related to "Flame retardanta AND intermediate" Team of chemists thinks this is not a flame retaradant	1	low	0	0	0.21471
DTXSID9024015	2050477	2050-47-7	4,4'-Dibromodiphenyl ether	C12H8Br2O	BrC1=CC=C(OC2=CC=C(Br)C=C2)C=C1	qsar_ready_smiles	0	0	0	0	0	1	0	0	0	0	0	0	0	0	1	0	1	0	0	0	1	polyhalogenated diphenyl ethers		2	med	0	1	0.768854
DTXSID5024639	2113577	2113-57-7	3-Bromobiphenyl	C12H9Br	BrC1=CC=CC(=C1)C1=CC=CC=C1	qsar_ready_smiles	0	0	1	0	0	0	0	0	0	0	0	0	0	0	1	0	1	0	0	0	1	polyhalogenated benzenes		1	low	0	1	0.740258
DTXSID6025800	2234131	2234-13-1	1,2,3,4,5,6,7,8-Octachloronaphthalene	C10Cl8	ClC1=C(Cl)C2=C(Cl)C(Cl)=C(Cl)C(Cl)=C2C(Cl)=C1Cl	qsar_ready_smiles	0	0	0	0	0	0	0	0	0	0	0	0	0	0	1	0	1	0	0	0	1	polyhalogenated carbocycles		1	low	0	0	0.892526
DTXSID2062325	2314978	2314-97-8	Trifluoroiodomethane	CF3I	FC(F)(F)I	qsar_ready_smiles	0	0	0	0	0	1	0	0	0	0	0	0	0	0	0	0	0	0	0	0	0		This has 2 pubmed hits not as flame retardants. This is a fluorinated gaseous fire suppression agent, remove.	1	low	0	0	0.142937
DTXSID7020895	2385855	2385-85-5	Mirex	C10Cl12	ClC12C3(Cl)C4(Cl)C5(Cl)C(Cl)(C1(Cl)C4(Cl)Cl)C2(Cl)C(Cl)(Cl)C35Cl	qsar_ready_smiles	0	0	0	1	0	1	0	0	1	0	1	0	0	1	1	1	1	0	0	0	1	polyhalogenated carbocycles		7	high	1	0	0.864801
DTXSID80858783	2502150	2502-15-0	Tris(4-isopropylphenyl) phosphate	C27H33O4P	CC(C)C1=CC=C(OP(=O)(OC2=CC=C(C=C2)C(C)C)OC2=CC=C(C=C2)C(C)C)C=C1	qsar_ready_smiles	0	0	0	0	0	1	0	0	0	0	0	0	0	1	1	0	0	1	0	0	1		non-halognated organic	3	med	0	0	0.887289
DTXSID50873428	2528361	2528-36-1	Dibutyl phenyl phosphate	C14H23O4P	CCCCOP(=O)(OCCCC)OC1=CC=CC=C1	qsar_ready_smiles	0	0	0	0	0	1	0	0	0	0	0	0	0	0	1	0	0	1	0	0	1			2	med	0	0	0.934065
DTXSID3052698	2528383	2528-38-3	Tripentyl phosphate	C15H33O4P	CCCCCOP(=O)(OCCCCC)OCCCCC	qsar_ready_smiles	0	0	0	0	0	1	0	0	0	0	0	0	0	0	1	0	0	1	0	0	1		non-halognated organic	2	med	0	0	0.911274
DTXSID1074597	2528394	2528-39-4	Phosphoric acid, trihexyl ester	C18H39O4P	CCCCCCOP(=O)(OCCCCCC)OCCCCCC	qsar_ready_smiles	0	0	0	0	0	1	0	0	0	0	0	0	0	0	1	0	0	1	0	0	1		non-halognated organic	2	med	0	0	0.913543
DTXSID8052699	2623872	2623-87-2	4-Bromobutyric acid	C4H7BrO2	OC(=O)CCCBr	qsar_ready_smiles	0	0	0	0	0	0	0	1	0	0	0	0	0	0	0	0	0	0	0	0	0		p-chem flag, likely intermediate, well-known precursor unintended presence in the product, if present, Team of chemists thinks this is not a flame retardant	1	low	0	0	0.327056
DTXSID1062623	2752956	2752-95-6	Butyl diphenyl phosphate	C16H19O4P	CCCCOP(=O)(OC1=CC=CC=C1)OC1=CC=CC=C1	qsar_ready_smiles	0	0	0	0	0	1	0	0	0	0	0	0	0	0	1	0	0	1	0	0	1		non-halognated organic	2	med	0	0	0.934065
DTXSID2029242	2781115	2781-11-5	Diethyl (N,N-bis(2-hydroxyethyl)amino)methanephosphonate	C9H22NO5P	CCOP(=O)(CN(CCO)CCO)OCC	qsar_ready_smiles	0	0	0	0	1	1	0	0	1	0	0	0	1	0	0	0	0	1	0	0	1			4	high	0	0	0.714626
DTXSID50950561	2788116	2788-11-6	Tris(2,4dibromophenyl) phosphate	C18H9Br6O4P	BrC1=CC(Br)=C(OP(=O)(OC2=C(Br)C=C(Br)C=C2)OC2=C(Br)C=C(Br)C=C2)C=C1	qsar_ready_smiles	0	0	0	0	0	0	0	0	0	0	0	0	0	0	1	0	1	0	0	0	1	polyhalogenated organophosphates		1	low	0	0	0.925774
DTXSID6023028	2809214	2809-21-4	Etidronic acid	C2H8O7P2	CC(O)(P(O)(O)=O)P(O)(O)=O	qsar_ready_smiles	0	0	0	0	0	0	0	0	0	0	0	0	0	0	1	0	0	1	0	0	1		Group of chemists found evidence that this chemical could be used as a flame retardant despite p-chem properties.	1	low	0	0	0.660982
DTXSID2024951	3066704	3066-70-4	2,3-Dibromopropylmethacrylate	C7H10Br2O2	CC(=C)C(=O)OCC(Br)CBr	qsar_ready_smiles	0	0	0	1	0	0	0	1	0	0	0	0	0	0	0	0	1	0	0	0	1	polyhalogenated aliphatic carboxylate		2	med	1	0	0.868103
DTXSID0052700	3072842	3072-84-2	2,2'-[(1-Methylethylidene)bis[(2,6-dibromo-4,1-phenylene)oxymethylene]]bis[oxirane]	C21H20Br4O4	CC(C)(C1=CC(Br)=C(OCC2CO2)C(Br)=C1)C1=CC(Br)=C(OCC2CO2)C(Br)=C1	qsar_ready_smiles	0	0	0	1	0	1	1	1	0	1	1	0	0	1	1	0	1	0	0	0	1	polyhalogenated bisphenol aliphatics and functionalized		8	high	1	0	0.817281
DTXSID4027527	3194556	3194-55-6	1,2,5,6,9,10-Hexabromocyclododecane	C12H18Br6	BrC1CCC(Br)C(Br)CCC(Br)C(Br)CCC1Br	qsar_ready_smiles	0	0	0	1	1	1	1	0	1	0	1	1	1	1	1	0	1	0	0	0	1	polyhalogenated alicycles	OFR	10	high	1	0	0.808216
DTXSID0052750	3194578	3194-57-8	1,2,5,6-Tetrabromocyclooctane	C8H12Br4	BrC1CCC(Br)C(Br)CCC1Br	qsar_ready_smiles	0	0	0	1	1	1	1	1	0	1	1	0	1	1	1	1	1	0	0	0	1	polyhalogenated alicycles	OFR	11	high	1	0	0.808216
DTXSID90274233	3234024	3234-02-4	2,3-Dibromo-2-butene-1,4-diol	C4H6Br2O2	OCC(Br)=C(Br)CO	qsar_ready_smiles	0	0	0	1	0	0	1	1	1	0	1	0	0	0	0	0	1	0	0	0	1	polyhalogenated aliphatic chains		5	high	1	0	0.338639
DTXSID3044918	3278895	3278-89-5	1,3,5-Tribromo-2-(prop-2-en-1-yloxy)benzene	C9H7Br3O	BrC1=CC(Br)=C(OCC=C)C(Br)=C1	qsar_ready_smiles	0	0	0	1	1	1	1	0	1	1	0	1	1	1	1	1	1	0	0	0	1	polyhalogenated phenol-aliphatic ether	OFR	11	high	1	0	0.900499
DTXSID3027530	3290924	3290-92-4	Trimethylolpropane trimethacrylate	C18H26O6	CCC(COC(=O)C(C)=C)(COC(=O)C(C)=C)COC(=O)C(C)=C	qsar_ready_smiles	0	0	0	0	0	0	0	1	0	0	0	0	0	0	0	0	0	0	0	0	0		Group of chemists think this is unlikely flame retardant.	1	low	0	0	0.464361
DTXSID9020164	3296900	3296-90-0	Pentaerythritol dibromide	C5H10Br2O2	OCC(CO)(CBr)CBr	qsar_ready_smiles	0	0	0	1	0	1	1	0	1	1	1	1	1	1	1	1	1	0	0	0	1	polyhalogenated aliphatic chains	OFR	11	high	1	0	0.805275
DTXSID8024947	3322938	3322-93-8	1,2-Dibromo-4-(1,2-dibromoethyl)cyclohexane	C8H12Br4	BrCC(Br)C1CCC(Br)C(Br)C1	qsar_ready_smiles	0	0	0	1	1	1	1	0	1	1	1	1	0	1	1	1	1	0	0	0	1	polyhalogenated alicycles	OFR	11	high	1	0	0.878587
DTXSID5049817	3486359	3486-35-9	Zinc carbonate	CO3Zn	OC(O)=O	qsar_ready_smiles	0	0	0	0	0	0	0	1	0	0	0	0	0	0	0	0	0	0	0	1	1			1	low	0	0	0.271332
DTXSID5063071	3555111	3555-11-1	Allyl pentabromophenyl ether	C9H5Br5O	BrC1=C(Br)C(Br)=C(OCC=C)C(Br)=C1Br	qsar_ready_smiles	0	0	0	1	0	1	1	0	1	1	0	0	0	1	1	0	1	0	0	0	1	polyhalogenated phenol-aliphatic ether	OFR	7	high	1	0	0.963545
DTXSID4063290	4090511	4090-51-1	1,3,2-Dioxaphosphorinane, 2,2'-oxybis[5,5-dimethyl-, 2,2'-disulfide	C10H20O5P2S2	CC1(C)COP(=S)(OP2(=S)OCC(C)(C)CO2)OC1	qsar_ready_smiles	0	0	0	0	0	1	0	0	1	0	0	0	0	0	1	0	0	1	0	0	1			3	med	0	0	0.624905
DTXSID4038922	4162452	4162-45-2	Tetrabromobisphenol A bis(2-hydroxyethyl) ether	C19H20Br4O4	CC(C)(C1=CC(Br)=C(OCCO)C(Br)=C1)C1=CC(Br)=C(OCCO)C(Br)=C1	qsar_ready_smiles	0	0	0	1	1	1	1	1	1	1	0	1	1	1	1	0	1	0	0	0	1	polyhalogenated bisphenol aliphatics and functionalized	OFR	11	high	1	0	0.785144
DTXSID20863371	4351706	4351-70-6	Phosphonic acid, P-[1-[[(2-chloroethoxy)(2-chloroethyl)phosphinyl]oxy]ethyl]-, 1-[bis(2-chloroethoxy)phosphinyl]ethyl 2-chloroethyl ester	C14H28Cl5O9P3	CC(OP(=O)(OCCCl)C(C)OP(=O)(CCCl)OCCCl)P(=O)(OCCCl)OCCCl	qsar_ready_smiles	0	0	0	1	0	0	0	1	1	0	0	0	0	0	0	0	1	0	0	0	1	polyhalogenated organophosphates		3	med	1	0	0.943584
DTXSID60199202	5118796	5118-79-6	s-Triazine, 2,2'-O-phenylene-bis(4,6-diamino-	C12H12N10	NC1=NC(=NC(N)=N1)C1=CC=CC=C1C1=NC(N)=NC(N)=N1	qsar_ready_smiles	0	0	0	0	0	0	0	0	0	0	0	0	0	0	1	0	0	1	0	0	1			1	low	0	0	0.737754
DTXSID7040154	5205936	5205-93-6	N-(3-Dimethylaminopropyl)methacrylamide	C9H18N2O	CN(C)CCCNC(=O)C(C)=C	qsar_ready_smiles	0	0	0	0	0	0	0	1	0	0	0	0	0	0	0	0	0	0	0	0	0		Group of chemists think this is unlikely a flame retardant, reactive/intermediate.	1	low	0	0	0.0614914
DTXSID501017085	5324129	5324-12-9	2,3-Dibromopropylphosphate	C3H7Br2O4P	OP(O)(=O)OCC(Br)CBr	qsar_ready_smiles	0	0	0	0	0	1	0	0	0	0	0	0	0	0	0	0	1	0	0	0	1	polyhalogenated organophosphates		1	low	0	0	0.972532
DTXSID70275889	5412259	5412-25-9	Bis(2,3-dibromopropyl) hydrogen phosphate	C6H11Br4O4P	OP(=O)(OCC(Br)CBr)OCC(Br)CBr	qsar_ready_smiles	0	0	0	1	0	1	0	0	1	0	0	0	0	0	1	0	1	0	0	0	1	polyhalogenated organophosphates		4	high	1	0	0.972532
DTXSID3030056	5436431	5436-43-1	2,2',4,4'-Tetrabromodiphenyl ether	C12H6Br4O	BrC1=CC(Br)=C(OC2=CC=C(Br)C=C2Br)C=C1	qsar_ready_smiles	0	0	0	1	0	1	0	0	0	1	1	1	0	0	1	0	1	0	0	0	1	polyhalogenated diphenyl ethers		6	high	1	0	0.918378
DTXSID90884159	5445170	5445-17-0	Propanoic acid, 2-bromo-, methyl ester	C4H7BrO2	COC(=O)C(C)Br	qsar_ready_smiles	0	0	0	1	0	0	0	1	0	0	0	0	0	0	0	0	1	0	0	0	1	polyhalogenated aliphatic carboxylate		2	med	1	0	0.598319
DTXSID9052715	5445192	5445-19-2	Methyl 2-bromohexanoate	C7H13BrO2	CCCCC(Br)C(=O)OC	qsar_ready_smiles	0	0	0	1	0	0	0	1	0	0	0	0	0	0	0	0	0	0	0	0	0		Group of chemists think this is unlikely a flame retardant. Several data sources report as intermediate only, highly reactive.	2	med	1	0	0.615914
DTXSID60974814	5940692	5940-69-2	Tetrakis(hydroxymethyl)phosphanium bromide	C4H12BrO4P	OCP(CO)(CO)CO	qsar_ready_smiles	0	1	0	0	0	0	0	0	1	0	0	0	0	0	0	0	0	1	0	0	1		This contains a Bromine ion but not a carbon-halogen bond so is not considered an OFR	1	low	0	0	0.750605
DTXSID8052720	5945335	5945-33-5	Phosphoric acid, P,P'-[(1-methylethylidene)di-4,1-phenylene] P,P,P',P'-tetraphenyl ester	C39H34O8P2	CC(C)(C1=CC=C(OP(=O)(OC2=CC=CC=C2)OC2=CC=CC=C2)C=C1)C1=CC=C(OP(=O)(OC2=CC=CC=C2)OC2=CC=CC=C2)C=C1	qsar_ready_smiles	0	0	0	0	0	1	1	0	0	0	1	0	0	1	1	0	0	1	0	0	1			5	high	0	0	0.933546
DTXSID3027615	6145739	6145-73-9	Tris(2-chloropropyl) phosphate	C9H18Cl3O4P	CC(Cl)COP(=O)(OCC(C)Cl)OCC(C)Cl	qsar_ready_smiles	0	0	0	1	1	1	0	1	1	0	0	0	1	0	1	1	1	0	0	0	1	polyhalogenated organophosphates		8	high	1	0	0.902273
DTXSID20210629	6161815	6161-81-5	Dioctyl phenyl phosphate	C22H39O4P	CCCCCCCCOP(=O)(OCCCCCCCC)OC1=CC=CC=C1	qsar_ready_smiles	0	0	0	0	0	0	0	0	0	0	0	0	0	0	1	0	0	1	0	0	1			1	low	0	0	0.934027
DTXSID8027618	6294344	6294-34-4	Bis(2-chloroethyl) 2-chloroethylphosphonate	C6H12Cl3O3P	ClCCOP(=O)(CCCl)OCCCl	qsar_ready_smiles	0	0	0	1	0	0	0	1	0	0	0	0	0	0	0	0	1	0	0	0	1	polyhalogenated organophosphates		2	med	1	0	0.943584
DTXSID80212649	6326723	6326-72-3	Trimethylphosphoramide	C3H12N3OP	CNP(=O)(NC)NC	qsar_ready_smiles	0	0	0	0	0	0	0	0	1	0	0	0	0	0	0	0	0	1	0	0	1			1	low	0	0	0.784825
DTXSID80863938	6749731	6749-73-1	Tris(1,3-dichloropropan-2-yl) phosphite	C9H15Cl6O3P	ClCC(CCl)OP(OC(CCl)CCl)OC(CCl)CCl	qsar_ready_smiles	0	0	0	1	0	0	0	0	1	0	0	0	0	0	0	0	1	0	0	0	1	polyhalogenated organophosphates		2	med	1	0	0.906851
DTXSID9074773	6876002	6876-00-2	PBDE 002	C12H9BrO	BrC1=CC=CC(OC2=CC=CC=C2)=C1	qsar_ready_smiles	0	0	1	0	0	1	0	0	0	0	0	0	0	0	0	0	1	0	0	0	1	polyhalogenated diphenyl ethers		1	low	0	0	0.837874
DTXSID90534622	6903635	6903-63-5	1,1'-Oxybis(3-bromobenzene)	C12H8Br2O	BrC1=CC=CC(OC2=CC(Br)=CC=C2)=C1	qsar_ready_smiles	0	0	1	0	0	1	0	0	0	0	0	0	0	0	0	0	1	0	0	0	1	polyhalogenated diphenyl ethers		1	low	0	0	0.803574
DTXSID7073486	7025061	7025-06-1	Benzene, bromophenoxy-	C12H9BrO	BrC1=C(OC2=CC=CC=C2)C=CC=C1	qsar_ready_smiles	0	0	0	0	0	1	0	0	0	0	0	0	0	0	1	0	1	0	0	0	1	polyhalogenated diphenyl ethers		2	med	0	0	0.876549
DTXSID90724142	7046642	7046-64-2	Tris(2,4,6-tribromophenyl) phosphate	C18H6Br9O4P	BrC1=CC(Br)=C(OP(=O)(OC2=C(Br)C=C(Br)C=C2Br)OC2=C(Br)C=C(Br)C=C2Br)C(Br)=C1	qsar_ready_smiles	0	0	0	1	0	0	0	0	1	0	0	0	0	0	0	0	1	0	0	0	1	polyhalogenated organophosphates		2	med	1	0	0.948714
DTXSID9064639	7347195	7347-19-5	Tribromophenoxyethyl acrylate	C11H9Br3O3	BrC1=CC(Br)=C(OCCOC(=O)C=C)C(Br)=C1	qsar_ready_smiles	0	0	0	1	0	0	0	0	0	0	0	0	0	0	0	0	1	0	0	0	1	polyhalogenated phenol-aliphatic ether		1	low	0	0	0.832831
DTXSID30864056	7415863	7415-86-3	1,2-Benzenedicarboxylic acid, 1,2-bis(2,3-dibromopropyl) ester	C14H14Br4O4	BrCC(Br)COC(=O)C1=CC=CC=C1C(=O)OCC(Br)CBr	qsar_ready_smiles	0	0	0	1	1	0	0	0	1	0	0	0	1	0	0	0	1	0	0	0	1	polyhalogenated phthalates/benzoates/imides		4	high	1	0	0.883906
DTXSID8073471	7436900	7436-90-0	Benzene, dibromoethenyl-	C8H6Br2	BrC(Br)=CC1=CC=CC=C1	qsar_ready_smiles	0	0	0	1	0	1	1	0	0	0	0	0	0	0	1	0	1	0	0	0	1	polyhalogenated benzene aliphatics and functionalized		4	high	1	0	0.431985
DTXSID9050484	7440702	7440-70-2	Calcium	Ca	[Ca]	canonical_smiles	0	0	0	0	0	0	0	0	0	0	0	0	0	0	0	1	0	0	0	0	0		Calcium on its own is highly reactive with water and air. Physical-chemical property flag. Other inorganic flame retardants contain calcium but calcium on its own is not a flame retardant	1	low	0	0	0.721658
DTXSID8042476	7550450	7550-45-0	Titanium tetrachloride	Cl4Ti	Cl[Ti](Cl)(Cl)Cl	canonical_smiles	0	0	0	0	0	0	0	0	0	0	0	0	0	0	0	1	0	0	0	1	1			1	low	0	0	0.787742
DTXSID1064746	7580372	7580-37-2	Phosphonium, tetrakis(hydroxymethyl)-, acetate (salt)	C6H15O6P	OCP(CO)(CO)CO	qsar_ready_smiles	0	0	0	0	0	0	0	0	1	0	0	0	0	0	0	1	0	1	0	0	1			2	med	0	0	0.750605
DTXSID1029677	7631869	7631-86-9	Silica		O=[Si]=O	canonical_smiles	0	0	0	0	1	1	0	0	0	0	0	0	0	0	0	0	0	1	0	0	1			2	med	0	0	0.732893
DTXSID8034902	7631905	7631-90-5	Sodium bisulfite	HNaO3S	[Na+].OS([O-])=O	canonical_smiles	0	0	0	0	0	0	0	1	1	0	0	0	0	0	0	0	0	0	0	0	0		Appears on Table A7.1 “many of these substances appear not to be flame retardants, but substances that are fire fighting agents, chemical intermediates or used for other purposes” If a chemical appeared only on this list and no other data source it was removed as a flame retardant. This also appeared on ICPS as used in past. PUBCHEM says this is a very commonly used chemical with many other non-f…	2	med	0	0	0.73866
DTXSID2035013	7646857	7646-85-7	Zinc chloride	Cl2Zn	[Cl-].[Cl-].[Zn++]	canonical_smiles	0	0	0	0	0	0	0	0	1	0	0	0	0	0	0	0	0	0	0	1	1			1	low	0	0	0.735554
DTXSID5029689	7722761	7722-76-1	Ammonium phosphate	H6NO4P	[NH4+].OP(O)([O-])=O	canonical_smiles	0	0	0	0	0	1	0	0	0	0	1	0	0	0	1	0	0	0	0	1	1			3	med	0	0	0.896674
DTXSID1024382	7723140	7723-14-0	Phosphorus	P	[P]	canonical_smiles	0	0	0	0	1	1	0	0	1	0	0	0	0	0	0	1	0	0	0	1	1		Chemists note phosphorus exists as red, white, violet, black. Red phosphorus is most likely to be flame retardant while others are not.	4	high	0	0	0.490539
DTXSID0050471	7727437	7727-43-7	Barium sulfate	BaO4S	[Ba++].[O-]S([O-])(=O)=O	canonical_smiles	0	0	0	0	0	1	0	0	0	0	0	0	0	0	0	0	0	0	0	1	1			1	low	0	0	0.77546
DTXSID6064793	7760501	7760-50-1	Magnesium carbonate hydroxide (Mg5(CO3)​4(OH)​2)	C4H2Mg5O14	O[Mg]OC(=O)O[Mg]OC(=O)O[Mg]OC(=O)O[Mg]OC(=O)O[Mg]O	canonical_smiles	0	0	0	0	0	0	0	1	1	0	0	0	0	0	0	0	0	0	0	1	1			2	med	0	0	0.676985
DTXSID5023875	7773060	7773-06-0	Ammonium sulfamate	H6N2O3S	[NH4+].NS([O-])(=O)=O	canonical_smiles	0	0	0	0	0	1	0	1	1	0	0	0	0	0	0	1	0	0	0	1	1		inorganic	4	high	0	0	0.575234
DTXSID2049634	7782425	7782-42-5	Graphite		[C]	pubchem_smiles	0	0	0	0	0	1	0	0	0	0	0	0	1	0	0	0	0	1	0	0	1			2	med	0	0	0.490539
DTXSID1029704	7783202	7783-20-2	Ammonium sulfate	H8N2O4S	[NH4+].[NH4+].[O-]S([O-])(=O)=O	canonical_smiles	0	0	0	0	0	1	0	1	1	0	0	0	0	0	0	0	0	0	0	1	1		inorganic	3	med	0	0	0.74215
DTXSID6029705	7783280	7783-28-0	Diammonium hydrogen phosphate	H9N2O4P	[NH4+].[NH4+].OP([O-])([O-])=O	canonical_smiles	0	0	0	0	0	0	0	1	1	0	0	0	0	0	0	0	0	0	0	1	1			2	med	0	0	0.896674
DTXSID20872802	7784227	7784-22-7	Aluminum hypophosphite	AlH6O6P3	[Al+3].[H]P([H])([O-])=O.[H]P([H])([O-])=O.[H]P([H])([O-])=O	canonical_smiles	0	0	0	0	0	1	0	0	0	0	0	0	0	0	0	0	0	0	0	1	1			1	low	0	0	0.841656
DTXSID5034690	7786303	7786-30-3	Magnesium chloride	Cl2Mg	[Mg++].[Cl-].[Cl-]	canonical_smiles	0	0	0	0	0	0	0	0	1	0	0	0	0	0	0	0	0	0	0	1	1			1	low	0	0	0.721658
DTXSID1052531	7789799	7789-79-9	Calcium phosphinate	CaO4P2	[Ca++].[O-]P=O.[O-]P=O	canonical_smiles	0	0	0	0	0	1	0	0	0	0	1	0	0	0	0	0	0	0	0	1	1			2	med	0	0	0.851631
DTXSID001014486	7789824	7789-82-4	Calcium molybdate(VI)	CaMoO4	[O--].[O--].[O--].[O--].[Ca++].[Mo+6]	canonical_smiles	0	0	0	1	1	0	0	0	0	0	0	0	0	0	0	0	0	0	0	1	1			2	med	0	0	0.875242
DTXSID3051250	9002851	9002-85-1	Polyvinylidene chloride		C=C(Cl)Cl	pubchem_smiles	0	0	0	1	0	0	0	0	0	0	0	0	0	0	0	0	0	1	0	0	1			1	low	0	0	0
DTXSID5025940	9002862	9002-86-2	Polyvinyl chloride				0	0	0	0	0	0	0	0	0	0	0	0	0	0	0	1	0	0	0	0	0		PVC is a material type, not a flame retardant.	1	low	0	0	0
DTXSID601009714	9003081	9003-08-1	1,3,5-Triazine-2,4,6-triamine, polymer with formaldehyde				0	0	0	0	0	0	0	1	0	0	0	0	0	0	0	0	0	0	1	0	1		polymeric	1	low	0	0	0
DTXSID4044161	10025919	10025-91-9	Antimony trichloride	Cl3Sb	Cl[Sb](Cl)Cl	canonical_smiles	0	0	0	0	0	0	0	1	0	0	0	0	0	0	0	0	0	0	0	1	1			1	low	0	0	0.71195
DTXSID1020194	10043353	10043-35-3	Boric acid (H3BO3)	BH3O3	OB(O)O	canonical_smiles	0	0	0	1	0	1	0	0	1	0	0	0	0	0	0	0	0	0	0	1	1			3	med	0	0	0.821072
DTXSID5020235	10043524	10043-52-4	Calcium chloride	CaCl2	[Cl-].[Cl-].[Ca++]	canonical_smiles	0	0	0	0	0	0	0	0	1	0	0	0	0	0	0	0	0	0	0	1	1			1	low	0	0	0.721658
DTXSID7047514	10101414	10101-41-4	Calcium sulfate dihydrate	CaH4O6S	O.O.[Ca++].[O-]S([O-])(=O)=O	canonical_smiles	0	0	0	0	0	0	0	1	0	0	0	0	0	0	0	0	0	0	0	1	1			1	low	0	0	0.77546
DTXSID6050122	10124319	10124-31-9	Phosphoric acid, ammonium salt (1:x)		N.OP(=O)(O)O	pubchem_smiles	0	0	0	0	0	0	0	1	1	0	0	0	0	0	0	0	0	0	0	1	1			2	med	0	0	0.848569
DTXSID20872766	10310380	10310-38-0	Ethylenebis[tris(2-cyanoethyl)phosphonium bromide]	C20H28Br2N6P2	N#CCCP(CCC#N)(CCC#N)CCP(CCC#N)(CCC#N)CCC#N	qsar_ready_smiles	0	1	0	0	0	0	0	1	1	0	0	0	0	0	0	0	0	1	1	0	1		This contains a halogen ion but not a carbon-halogen bond so it is a flame retardant but not an organohalogen flame retardant	2	med	0	0	0.621453
DTXSID80149507	11112100	11112-10-0	Antimonic acid, sodium salt	Na3O4Sb	[Na+].[Na+].[Na+].[O-][Sb]([O-])([O-])=O	canonical_smiles	0	0	0	0	0	0	0	1	0	0	0	0	0	0	0	0	0	0	0	1	1			1	low	0	0	0.918649
DTXSID101014603	11113501	11113-50-1	Crude natural boric acid		B(O)(O)O	pubchem_smiles	0	0	0	0	0	1	0	1	1	0	0	0	0	0	0	0	0	0	0	1	1		inorganic	3	med	0	0	0.821072
DTXSID5051317	12007588	12007-58-8	Diammonium tetraborate	B4H8N2O7	[NH4+].[NH4+].[O-]B1OB2OB([O-])OB(O1)O2	canonical_smiles	0	0	0	0	0	0	0	0	1	0	0	0	0	0	0	0	0	0	0	1	1			1	low	0	0	0.869043
DTXSID60894063	12027064	12027-06-4	Ammonium iodide	H4IN	[NH4+].[I-]	canonical_smiles	0	0	0	0	0	0	0	0	1	0	0	0	0	0	0	0	0	0	0	0	0		Iodide flag, ineffective flame retardant.	1	low	0	0	0.69292
DTXSID50872597	12027962	12027-96-2	Tin zinc hydroxide (ZnSn(OH)6)	H6O6SnZn	[H].[H].[H].[H].[H].[H].[Zn++].[O-][Sn+4]([O-])([O-])([O-])([O-])[O-]	canonical_smiles	0	0	0	0	0	1	0	0	1	0	0	0	0	0	1	1	0	0	0	1	1		inorganic	4	high	0	0	0.899398
DTXSID5065196	12036372	12036-37-2	Tin zinc oxide (SnZnO3)	O3SnZn	[Zn++].[O-][Sn]([O-])=O	canonical_smiles	0	0	0	0	0	1	0	0	1	0	0	0	0	0	1	1	0	0	0	1	1		inorganic	4	high	0	0	0.920169
DTXSID1091555	12040583	12040-58-3	Calcium borate		B([O-])([O-])[O-].B([O-])([O-])[O-].[Ca+2].[Ca+2].[Ca+2]	pubchem_smiles	0	0	0	0	0	0	0	0	0	0	0	0	0	0	0	1	0	0	0	1	1			1	low	0	0	0.897309
DTXSID50858856	12058661	12058-66-1	Disodium stannate	Na2O3Sn	[Na+].[Na+].O=[Sn--](=O)=O	canonical_smiles	0	0	0	0	0	0	0	0	1	0	0	0	0	0	0	0	0	0	0	1	1			1	low	0	0	0.902079
DTXSID10923559	12079582	12079-58-2	Brominemethane (1/16)	C16H64Br2	C.C.C.C.C.C.C.C.C.C.C.C.C.C.C.C.BrBr	canonical_smiles	0	0	0	0	0	0	0	0	0	0	0	0	0	0	1	0	0	0	0	1	1			1	low	0	0	0.48624
DTXSID8035681	12124979	12124-97-9	Ammonium bromide	BrH4N	[NH4+].[Br-]	canonical_smiles	0	0	0	0	0	1	0	1	1	0	0	0	0	0	1	0	0	0	0	1	1			4	high	0	0	0.69292
DTXSID0020078	12125029	12125-02-9	Ammonium chloride	ClH4N	[NH4+].[Cl-]	canonical_smiles	0	0	0	0	0	0	0	1	1	0	0	0	0	0	1	0	0	0	0	1	1			3	med	0	0	0.69292
DTXSID7034389	12179043	12179-04-3	Boron sodium oxide pentahydrate	B4H10Na2O12	O.O.O.O.O.[Na+].[Na+].[O-]B(OB=O)OB([O-])OB=O	canonical_smiles	0	0	0	0	0	1	0	0	0	0	0	0	0	0	0	0	0	0	0	1	1			1	low	0	0	0.932614
DTXSID001018214	12251535	12251-53-5	Aluminium sodium tetrahydroxide	AlH4NaO4	[OH-].[OH-].[OH-].[OH-].[Na+].[Al+3]	canonical_smiles	0	0	0	0	0	1	0	0	0	0	1	0	0	0	0	0	0	0	0	1	1			2	med	0	0	0.820936
DTXSID1034391	12280034	12280-03-4	Disodium octaborate tetrahydrate	B8H8Na2O17	O.O.O.O.[Na+].[Na+].[O-]B1OB([O-])OB2OB(OB=O)OB(OB=O)OB(O1)O2	canonical_smiles	0	0	0	0	0	1	0	1	0	0	0	0	0	0	0	0	0	0	0	1	1			2	med	0	0	0.932614
DTXSID40872768	12411642	12411-64-2	Tetraammonium octamolybdate	H16Mo8N4O26	[NH4+].[NH4+].[NH4+].[NH4+].O=[Mo++]123(=O)[O--][Mo++]45(=O)(=O)[O--]6[Mo++]78(=O)(=O)[O--][Mo++]9%10(=O)(=O)[O--][Mo++]%11%12(=O)(=O)[O--]%13[Mo++]%14(=O)(=O)([O--]1)[O--]%11[Mo+4]1(=O)([O--]9)([O--]47)[O--]25%14[Mo+4]6%13(=O)([O--]3)[O--]8%10%121	canonical_smiles	0	0	0	0	0	1	0	0	1	0	0	0	0	0	1	0	0	0	0	1	1		inorganic	3	med	0	0	0.843887
DTXSID0058300	12767907	12767-90-7	Zinc borate (ZnO 3 2B2O3)	B6O11Zn2	[B+3].[B+3].[B+3].[B+3].[B+3].[B+3].[O--].[O--].[O--].[O--].[O--].[O--].[O--].[O--].[O--].[O-][Zn+].[O-][Zn+]	canonical_smiles	0	0	0	0	0	1	0	0	0	0	1	0	0	0	0	1	0	0	0	1	1			3	med	0	0	0.829084
DTXSID40925980	12777876	12777-87-6	Sulfuric acid--methane (1/1)	CH6O4S	C.OS(O)(=O)=O	canonical_smiles	0	0	0	0	1	0	0	0	0	0	0	0	1	0	0	0	0	0	1	0	1		mixture	2	med	0	0	0.554497
DTXSID10872553	13308515	13308-51-5	Boron phosphate (B(PO4))	BO4P	O=P12OB(O1)O2	canonical_smiles	0	0	0	0	0	1	0	0	0	0	1	0	0	0	0	0	0	0	0	1	1			2	med	0	0	0.938474
DTXSID4021420	13472452	13472-45-2	Sodium tungsten oxide (Na2WO4)		[O--].[O--].[O--].[O--].[Na+].[Na+].[W+6]	canonical_smiles	0	0	0	0	0	0	0	1	1	0	0	0	0	0	0	0	0	0	0	1	1			2	med	0	0	0.875242
DTXSID70928904	13518939	13518-93-9	Diphosphoric acid--1,3,5-triazinane-2,4,6-triimine (1/2)	C6H16N12O7P2	NC1=NC(N)=NC(N)=N1	qsar_ready_smiles	0	1	0	0	0	0	0	1	0	0	0	0	0	0	0	0	0	1	0	0	1			1	low	0	0	0.739152
DTXSID2094005	13530502	13530-50-2	Aluminum phosphate (Al(H2PO4)3)	AlH6O12P3	[Al+3].OP(O)([O-])=O.OP(O)([O-])=O.OP(O)([O-])=O	canonical_smiles	0	0	0	0	1	0	0	0	0	0	0	0	0	0	0	0	0	0	0	1	1			1	low	0	0	0.907775
DTXSID7027750	13560899	13560-89-9	Dechlorane Plus	C18H12Cl12	ClC1=C(Cl)C2(Cl)C3CCC4C(CCC3C1(Cl)C2(Cl)Cl)C1(Cl)C(Cl)=C(Cl)C4(Cl)C1(Cl)Cl	qsar_ready_smiles	0	0	0	1	1	1	0	1	1	0	1	1	1	1	1	1	1	0	0	0	1	polyhalogenated carbocycles	OFR	11	high	1	0	0.901547
DTXSID70675901	13560902	13560-90-2	4,5,6,7,13,14,15,16,19,19,20,20Dodecachloroheptacyclo[9.6.1.1~4,7~.1~13,16~.0~2,10~.0~3,8~.0~12,17~]icosa5,14diene (nonpreferred name)	C20H12Cl12	[H]C12CC([H])(C3C1CC1C3C3(Cl)C(Cl)=C(Cl)C1(Cl)C3(Cl)Cl)C1C2C2(Cl)C(Cl)=C(Cl)C1(Cl)C2(Cl)Cl	qsar_ready_smiles	0	0	0	0	0	0	0	0	0	0	0	0	0	0	1	0	1	0	0	0	1	polyhalogenated carbocycles		1	low	0	0	0.861758
DTXSID40929084	13560913	13560-91-3	1,2,3,4,5,6,7,8,10,10,11,11-Dodecachloro-4,4a,4b,5,8,8a,9,9a-octahydro-1H-1,4:5,8-dimethanofluorene	C15H6Cl12	ClC1=C(Cl)C2(Cl)C3C(CC4C3C3(Cl)C(Cl)=C(Cl)C4(Cl)C3(Cl)Cl)C1(Cl)C2(Cl)Cl	qsar_ready_smiles	0	0	0	0	0	0	0	0	0	0	0	0	0	0	1	0	1	0	0	0	1	polyhalogenated carbocycles		1	low	0	0	0.901547
DTXSID30108225	13560924	13560-92-4	1,4:5,8:9,10-Trimethanoanthracene, 1,2,3,4,5,6,7,8,12,12,13,13-dodecachloro-1,4,4a,5,8,8a,9,9a,10,10a-decahydro-		C1C2(C3C(C1(C(=C2Cl)Cl)Cl)C4C5C(C3C4(Cl)Cl)C6(C(=C(C5(C6(Cl)Cl)Cl)Cl)Cl)Cl)Cl	pubchem_smiles	0	0	0	1	0	1	0	0	0	0	1	0	0	1	1	0	1	0	0	0	1	polyhalogenated carbocycles		5	high	1	0	0.861758
DTXSID9065572	13654096	13654-09-6	1,1'-Biphenyl, 2,2',3,3',4,4',5,5',6,6'-decabromo-	C12Br10	BrC1=C(Br)C(Br)=C(C(Br)=C1Br)C1=C(Br)C(Br)=C(Br)C(Br)=C1Br	qsar_ready_smiles	0	0	0	1	0	1	1	0	1	0	0	0	1	0	1	1	1	0	0	0	1	polyhalogenated benzenes		7	high	1	0	0.969686
DTXSID5026259	13674845	13674-84-5	Tris(2-chloroisopropyl)phosphate	C9H18Cl3O4P	CC(CCl)OP(=O)(OC(C)CCl)OC(C)CCl	qsar_ready_smiles	0	0	0	1	1	1	1	1	1	0	1	1	1	1	1	1	1	0	0	0	1	polyhalogenated organophosphates	OFR	12	high	1	0	0.949723
DTXSID9026261	13674878	13674-87-8	Tris(1,3-dichloro-2-propyl) phosphate	C9H15Cl6O4P	ClCC(CCl)OP(=O)(OC(CCl)CCl)OC(CCl)CCl	qsar_ready_smiles	0	0	0	1	1	1	1	1	1	0	1	1	1	1	1	1	1	0	0	0	1	polyhalogenated organophosphates	OFR	12	high	1	0	0.966834
DTXSID1034347	13701592	13701-59-2	Barium metaborate	B2BaO4	[Ba++].[O-]B=O.[O-]B=O	canonical_smiles	0	0	0	0	0	0	0	1	1	0	0	0	0	0	0	1	0	0	0	1	1		inorganic	3	med	0	0	0.932614
DTXSID40160258	13765952	13765-95-2	Zirconium phosphate	O16P4Zr3	[Zr+4].[Zr+4].[Zr+4].[O-]P([O-])([O-])=O.[O-]P([O-])([O-])=O.[O-]P([O-])([O-])=O.[O-]P([O-])([O-])=O	canonical_smiles	0	0	0	0	0	1	0	0	0	0	0	0	0	0	0	0	0	0	0	1	1			1	low	0	0	0.913039
DTXSID10893960	13767323	13767-32-3	Zinc molybdate(VI) (ZnMoO4)	MoO4Zn	[O--].[O--].[O--].[O--].[Zn++].[Mo+6]	canonical_smiles	0	0	0	1	1	0	0	0	0	0	0	0	0	0	0	0	0	0	0	1	1			2	med	0	0	0.80702
DTXSID8043781	13810838	13810-83-8	Tetrabromophthalic acid	C8H2Br4O4	OC(=O)C1=C(Br)C(Br)=C(Br)C(Br)=C1C(O)=O	qsar_ready_smiles	0	0	0	0	0	1	0	0	0	0	0	0	0	0	1	1	1	0	0	0	1	polyhalogenated phthalates/benzoates/imides		3	med	0	0	0.82157
DTXSID8065660	13826830	13826-83-0	Ammonium fluoroborate	BF4H4N	[NH4+].F[B-](F)(F)F	canonical_smiles	0	0	0	0	0	0	0	1	0	0	0	0	0	0	0	0	0	0	0	1	1		Group of chemists found additional evidence that suggests this chemical could be used as flame retardant.	1	low	0	0	0.759155
DTXSID7039672	14265442	14265-44-2	Phosphate	O4P	[O-]P([O-])([O-])=O	canonical_smiles	0	0	0	0	0	1	0	0	0	0	0	0	0	0	0	0	0	1	0	0	1		PUBCHEM has patents available that says this could be used as an FR. Naturally occuring common chemical.	1	low	0	0	0.873993
DTXSID60162597	14400943	14400-94-3	2,3,4,6-Tetrabromophenol	C6H2Br4O	OC1=C(Br)C(Br)=C(Br)C=C1Br	qsar_ready_smiles	0	0	0	0	0	0	0	0	0	0	0	0	0	0	1	0	1	0	0	0	1	polyhalogenated phenol derivatives		1	low	0	1	0.928029
DTXSID30461246	14657648	14657-64-8	3-[Hydroxy(phenyl)phosphoryl]propanoic acid	C9H11O4P	OC(=O)CCP(O)(=O)C1=CC=CC=C1	qsar_ready_smiles	0	0	0	0	0	1	0	0	0	0	1	0	0	0	0	0	0	1	0	0	1			2	med	0	0	0.777774
DTXSID8065824	14852176	14852-17-6	1,2-Ethanediamine, phosphate		C(CN)N.OP(=O)(O)O	pubchem_smiles	0	0	0	0	1	1	0	1	0	0	0	0	0	0	0	0	0	1	0	0	1		non-halognated organic	3	med	0	0	0.747705
DTXSID50931491	14925394	14925-39-4	2-Bromopropenal	C3H3BrO	BrC(=C)C=O	qsar_ready_smiles	0	0	0	0	0	1	0	0	0	0	0	0	0	0	0	0	0	0	0	0	0		Physical-chemical property flag. VP>10 and logKoW<1, may be a chemical intermediate	1	low	0	0	0.141603
DTXSID00164338	14957654	14957-65-4	4,4',6,6'Tetrabromo2,2'biphenyldiol	C12H6Br4O2	OC1=C(C(Br)=CC(Br)=C1)C1=C(O)C=C(Br)C=C1Br	qsar_ready_smiles	0	0	0	0	0	0	0	0	0	0	0	0	0	0	1	0	1	0	0	0	1	polyhalogenated benzenes		1	low	0	0	0.851099
DTXSID60872780	15432856	15432-85-6	Sodium antimonate	NaO3Sb	[Na+].O=[Sb-](=O)=O	canonical_smiles	0	0	0	1	0	0	0	1	1	0	0	0	0	0	0	1	0	0	0	1	1		inorganic	4	high	0	0	0.879666
DTXSID7065912	15541603	15541-60-3	Diphosphoric acid, compd. with 1,3,5-triazine-2,4,6-triamine (1:?)		C1(=NC(=NC(=N1)N)N)N.OP(=O)(O)OP(=O)(O)O	pubchem_smiles	0	0	0	0	1	1	0	0	0	0	0	0	0	0	1	0	0	1	0	0	1			3	med	0	0	0.91635
DTXSID20872781	15652650	15652-65-0	Tetrakis(hydroxymethyl)phosphonium tetraphenylborate-tetraacetate	C36H40BO8P	CC(=O)OC[P+](COC(C)=O)(COC(C)=O)COC(C)=O.C1=CC=C(C=C1)[B-](C1=CC=CC=C1)(C1=CC=CC=C1)C1=CC=CC=C1	canonical_smiles	0	0	0	0	0	0	0	0	1	0	0	0	0	0	0	0	0	1	0	0	1			1	low	0	0	0.846023
DTXSID6051770	16368971	16368-97-1	Bis(2ethylhexyl) phenyl phosphate	C22H39O4P	CCCCC(CC)COP(=O)(OCC(CC)CCCC)OC1=CC=CC=C1	qsar_ready_smiles	0	0	0	0	0	0	0	0	0	0	0	0	0	0	1	0	0	1	0	0	1			1	low	0	0	0.940754
DTXSID0075108	16400503	16400-50-3	1,1'-Biphenyl, 3,3',5,5'-tetrabromo-	C12H6Br4	BrC1=CC(=CC(Br)=C1)C1=CC(Br)=CC(Br)=C1	qsar_ready_smiles	0	0	0	1	0	1	0	0	0	1	0	0	0	0	1	0	1	0	0	0	1	polyhalogenated benzenes		4	high	1	0	0.806189
DTXSID7029740	16919270	16919-27-0	Dipotassium hexafluorotitanate	F6K2Ti	[K+].[K+].F[Ti--](F)(F)(F)(F)F	canonical_smiles	0	0	0	0	0	0	0	1	1	0	0	0	0	0	0	1	0	0	0	1	1			3	med	0	0	0.869486
DTXSID00893979	16923958	16923-95-8	Dipotassium hexafluorozirconate(2-)	F6K2Zr	[K+].[K+].[F-][Zr+4]([F-])([F-])([F-])([F-])[F-]	canonical_smiles	0	0	0	0	0	0	0	1	1	0	0	0	0	0	0	1	0	0	0	1	1		inorganic	3	med	0	0	0.839256
DTXSID20872786	18300044	18300-04-4	1,2-Dibromo-4,5,6,7,8,8-hexachloro-2,3,3a,4,7,7a-hexahydro-4,7-methano-1H-indene	C10H6Br2Cl6	ClC1=C(Cl)C2(Cl)C3C(Br)C(Br)CC3C1(Cl)C2(Cl)Cl	qsar_ready_smiles	0	0	0	1	0	0	0	0	1	0	0	0	0	0	0	0	1	0	0	0	1	polyhalogenated carbocycles		2	med	1	0	0.927814
DTXSID0066406	18755436	18755-43-6	Dimethyl propylphosphonate	C5H13O3P	CCCP(=O)(OC)OC	qsar_ready_smiles	0	0	0	0	1	1	0	1	0	0	1	0	0	0	0	0	0	1	0	0	1			4	high	0	0	0.914668
DTXSID0058691	19186971	19186-97-1	Tris(tribromoneopentyl)phosphate	C15H24Br9O4P	BrCC(CBr)(CBr)COP(=O)(OCC(CBr)(CBr)CBr)OCC(CBr)(CBr)CBr	qsar_ready_smiles	0	0	0	1	1	1	1	1	1	1	1	0	0	1	1	0	1	0	0	0	1	polyhalogenated organophosphates	OFR	10	high	1	0	0.949822
DTXSID401017113	19569212	19569-21-2	Huntite	C4CaMg3O12	OC(O)=O	qsar_ready_smiles	0	0	0	0	0	0	0	1	1	0	0	0	0	0	1	0	0	0	0	1	1			3	med	0	0	0.271332
DTXSID7024950	19660163	19660-16-3	2,3-Dibromopropyl acrylate	C6H8Br2O2	BrCC(Br)COC(=O)C=C	qsar_ready_smiles	0	0	0	1	0	0	0	0	1	0	0	0	0	0	0	0	1	0	0	0	1	polyhalogenated aliphatic carboxylate		2	med	1	0	0.905005
DTXSID9040215	20120336	20120-33-6	Dimethyl (3-((hydroxymethyl)amino)-3-oxopropyl)phosphonate	C6H14NO5P	COP(=O)(CCC(=O)NCO)OC	qsar_ready_smiles	0	0	0	1	1	0	0	1	1	0	0	0	0	0	0	0	0	1	0	0	1			4	high	0	0	0.761992
DTXSID80872787	20208951	20208-95-1	1,3,5-Triazine-2,4,6-triamine monophosphate	C3H9N6O4P	NC1=NC(N)=NC(N)=N1	qsar_ready_smiles	0	0	0	0	0	0	0	0	0	0	1	0	0	0	0	0	0	1	0	0	1			1	low	0	0	0.739152
DTXSID40864926	20217010	20217-01-0	2,4-Dibromophenyl glycidyl ether	C9H8Br2O2	BrC1=CC(Br)=C(OCC2CO2)C=C1	qsar_ready_smiles	0	0	0	1	0	0	0	0	1	0	0	0	0	0	0	0	1	0	0	0	1	polyhalogenated phenol-aliphatic ether		2	med	1	0	0.757321
DTXSID60864948	20566352	20566-35-2	2-(2-Hydroxyethoxy)ethyl 2-hydroxypropyl 3,4,5,6-tetrabromophthalate	C15H16Br4O7	CC(O)COC(=O)C1=C(Br)C(Br)=C(Br)C(Br)=C1C(=O)OCCOCCO	qsar_ready_smiles	0	0	0	1	1	1	1	1	1	1	1	0	1	1	1	0	1	0	0	0	1	polyhalogenated phthalates/benzoates/imides	OFR	11	high	1	0	0.409062
DTXSID2036405	21645512	21645-51-2	Aluminum hydroxide	AlH3O3	[OH-].[OH-].[OH-].[Al+3]	canonical_smiles	0	0	0	1	1	1	1	1	1	0	1	0	1	0	1	1	0	0	0	1	1		inorganic	10	high	0	0	0.702303
DTXSID3032129	21850442	21850-44-2	Tetrabromobisphenol A-bis(2,3-dibromopropyl ether)	C21H20Br8O2	CC(C)(C1=CC(Br)=C(OCC(Br)CBr)C(Br)=C1)C1=CC(Br)=C(OCC(Br)CBr)C(Br)=C1	qsar_ready_smiles	0	0	0	1	1	1	1	1	1	1	1	1	0	1	1	1	1	0	0	0	1	polyhalogenated bisphenol aliphatics and functionalized	OFR	12	high	1	0	0.96111
DTXSID9066752	22031170	22031-17-0	Phosphonium, tetrakis(hydroxymethyl)-, phosphate (3:1) (salt)	C12H36O16P4	OCP(CO)(CO)CO	qsar_ready_smiles	0	1	0	0	0	0	0	0	1	0	0	0	0	0	0	1	0	1	0	1	1			2	med	0	0	0.750605
DTXSID8052697	23488382	23488-38-2	2,3,5,6-Tetrabromo-p-xylene	C8H6Br4	CC1=C(Br)C(Br)=C(C)C(Br)=C1Br	qsar_ready_smiles	0	0	0	1	0	1	1	0	1	1	1	0	0	1	1	0	1	0	0	0	1	polyhalogenated benzene aliphatics and functionalized	OFR	8	high	1	0	0.856015
DTXSID70563233	24173077	24173-07-7	1,2,3,4-Tetrabromo-2,3-dimethylbutane	C6H10Br4	CC(Br)(CBr)C(C)(Br)CBr	qsar_ready_smiles	0	0	0	0	0	0	0	0	1	0	0	0	0	0	0	0	1	0	0	0	1	polyhalogenated aliphatic chains		1	low	0	0	0.891654
DTXSID0052679	24623776	24623-77-6	Aluminium hydroxide oxide	C14H7NaO7S	OC1=C(O)C2=C(C=C1S(O)(=O)=O)C(=O)C1=C(C=CC=C1)C2=O	qsar_ready_smiles	0	0	0	0	0	1	0	1	0	0	0	0	0	0	0	0	0	0	0	1	1			2	med	0	0	0.459325
DTXSID3043786	24655843	24655-84-3	Tetrakis(hydroxymethyl)phosphonium	C4H12O4P	OCP(CO)(CO)CO	qsar_ready_smiles	0	0	0	1	0	0	0	0	0	0	0	0	0	0	0	0	0	1	0	0	1			1	low	0	0	0.750605
DTXSID0049814	24937788	24937-78-8	Vinyl acetate ethylene copolymer		CC(=O)OC=C.C=C	pubchem_smiles	0	0	0	0	0	1	0	0	0	0	0	0	0	0	0	0	0	0	1	0	1		polymeric	1	low	0	0	0.492216
DTXSID90179830	25151364	25151-36-4	Phosphonium, tetrakis(hydroxymethyl)-, formate (salt)	C5H13O6P	OCP(CO)(CO)CO	qsar_ready_smiles	0	0	0	0	0	0	0	0	1	0	0	0	0	0	0	0	0	1	0	0	1			1	low	0	0	0.750605
DTXSID9026267	25155231	25155-23-1	Trixylyl phosphate		CC1=CC(=CC(=C1)OP(=O)(OC2=CC(=CC(=C2)C)C)OC3=CC(=CC(=C3)C)C)C	pubchem_smiles	0	0	0	0	0	1	0	0	1	0	0	0	1	0	1	1	0	1	0	0	1		mixture of isomeric xylene phosphates	5	high	0	0	0.876725
DTXSID2029327	25327893	25327-89-3	Tetrabromobisphenol A diallyl ether	C21H20Br4O2	CC(C)(C1=CC(Br)=C(OCC=C)C(Br)=C1)C1=CC(Br)=C(OCC=C)C(Br)=C1	qsar_ready_smiles	0	0	0	1	1	1	1	1	1	1	0	0	1	1	1	1	1	0	0	0	1	polyhalogenated bisphenol aliphatics and functionalized	OFR	11	high	1	0	0.864576
DTXSID90889689	25357793	25357-79-3	1,2-Benzenedicarboxylic acid, 3,4,5,6-tetrabromo-, sodium salt (1:2)	C8Br4Na2O4	OC(=O)C1=C(Br)C(Br)=C(Br)C(Br)=C1C(O)=O	qsar_ready_smiles	1	0	0	0	0	0	0	0	1	0	0	0	0	0	1	0	1	0	0	0	1	polyhalogenated phthalates/benzoates/imides		2	med	0	0	0.82157
DTXSID70180181	25495981	25495-98-1	Cyclodecane, hexabromo	C10H14Br6	BrC1(Br)CCCCCCCC(Br)(Br)C1(Br)Br	qsar_ready_smiles	0	0	0	1	0	0	1	0	0	1	1	0	0	1	1	0	1	0	0	0	1	polyhalogenated alicycles		6	high	1	0	0.786028
DTXSID8025383	25637994	25637-99-4	Hexabromocyclododecane		C1C(CC(CC(CC(CC(CC1Br)Br)Br)Br)Br)Br	pubchem_smiles	0	0	0	1	1	1	1	1	1	0	1	1	1	0	1	1	1	0	0	0	1	polyhalogenated alicycles	OFR	11	high	1	0	0.775045
DTXSID10274134	25653161	25653-16-1	Tris(3,5-xylenyl)phosphate	C24H27O4P	CC1=CC(OP(=O)(OC2=CC(C)=CC(C)=C2)OC2=CC(C)=CC(C)=C2)=CC(C)=C1	qsar_ready_smiles	0	0	0	0	0	1	0	0	0	0	0	0	0	0	1	0	0	1	0	0	1			2	med	0	0	0.876725
DTXSID0058695	25713604	25713-60-4	2,4,6-Tris-(2,4,6-tribromophenoxy)-1,3,5-triazine	C21H6Br9N3O3	BrC1=CC(Br)=C(OC2=NC(OC3=C(Br)C=C(Br)C=C3Br)=NC(OC3=C(Br)C=C(Br)C=C3Br)=N2)C(Br)=C1	qsar_ready_smiles	0	0	0	1	1	1	1	1	1	1	1	0	1	1	1	0	1	0	0	0	1	polyhalogenated triazines	OFR	11	high	1	0	0.910648
DTXSID7027887	26040517	26040-51-7	Bis(2-ethylhexyl) tetrabromophthalate	C24H34Br4O4	CCCCC(CC)COC(=O)C1=C(Br)C(Br)=C(Br)C(Br)=C1C(=O)OCC(CC)CCCC	qsar_ready_smiles	0	0	0	1	1	1	1	1	0	1	1	1	1	1	1	0	1	0	0	0	1	polyhalogenated phthalates/benzoates/imides	OFR	11	high	1	0	0.885827
DTXSID201016652	26248873	26248-87-3	Tris(chloropropyl)phosphate		C(COP(=O)(OCCCCl)OCCCCl)CCl	pubchem_smiles	0	0	0	1	0	1	0	0	0	0	0	0	0	0	1	0	1	0	0	0	1	polyhalogenated organophosphates		3	med	0	0	0.939041
DTXSID70872791	26265087	26265-08-7	Bisphenol A-epichlorohydrin-2,2',6,6'-tetrabromobisphenol A copolymer		CC(C)(C1=CC=C(C=C1)O)C2=CC=C(C=C2)O.CC(C)(C1=CC(=C(C(=C1)Br)O)Br)C2=CC(=C(C(=C2)Br)O)Br.C1C(O1)CCl	pubchem_smiles	1	0	0	0	1	0	0	0	0	0	0	0	1	0	0	0	0	0	1	0	1		polymeric	2	med	0	0	0
DTXSID3024861	26444495	26444-49-5	Cresyl diphenyl phosphate		CC1=CC=C(C=C1)OP(=O)(OC2=CC=CC=C2)OC3=CC=CC=C3	pubchem_smiles	0	0	0	0	1	1	0	1	1	0	1	0	1	0	1	1	0	1	0	0	1		mixture of methylphenyl isomers; ill-defined substance	8	high	0	0	0.913278
DTXSID20894685	26446731	26446-73-1	Phosphoric acid, bis(methylphenyl) phenyl ester		CC1=CC=C(C=C1)OP(=O)(OC2=CC=CC=C2)OC3=CC=CC=C3C	pubchem_smiles	0	0	0	0	1	0	0	0	0	0	0	0	1	0	1	0	0	1	0	0	1			3	med	0	0	0.913278
DTXSID901016689	26604513	26604-51-3	Tris(dichloropropyl) phosphate		CC(C(OP(=O)(OCCC(Cl)Cl)OCC(CCl)Cl)Cl)Cl	pubchem_smiles	0	0	0	0	0	0	0	0	0	0	0	0	0	0	1	1	1	0	0	0	1	polyhalogenated organophosphates		2	med	0	0	0.950446
DTXSID901017087	26657830	26657-83-0	pentabromocyclododecene		C1CCCCC(=C(C(C(CCC1)Br)(Br)Br)Br)Br	pubchem_smiles	0	0	0	0	0	1	0	0	0	0	0	0	0	0	0	0	1	0	0	0	1	polyhalogenated alicycles		1	low	0	0	0.872591
DTXSID5025071	26780961	26780-96-1	1,2-Dihydro-2,2,4-trimethylquinoline, polymer		CC1=CC(NC2=CC=CC=C12)(C)C	pubchem_smiles	0	0	0	0	0	0	0	1	0	0	0	0	0	0	0	0	0	0	0	0	0		group of chemists think this is unlikely a flame retardant. This is an antioxidant, used frequently in combination. Correlated, rather than causitive	1	low	0	0	0.315559
DTXSID50858795	26967760	26967-76-0	Tris(isopropylphenyl) phosphate		CC(C)C1=CC=C(C=C1)OP(=O)(OC2=CC=C(C=C2)C(C)C)OC3=CC=C(C=C3)C(C)C	pubchem_smiles	0	0	0	0	0	0	1	0	0	0	0	0	0	0	1	1	0	1	0	0	1		non-halognated organic	3	med	0	0	0.887289
DTXSID40949863	27104309	27104-30-9	Tetrakis(hydroxymethyl)phosphanium carbamimidate--hydrogen chloride (1/1/1)	C5H16ClN2O5P	Cl.NC([O-])=N.OC[P+](CO)(CO)CO	canonical_smiles	0	1	0	1	0	0	0	0	1	0	0	0	0	0	0	0	0	1	0	0	1		This contains a Chloride ion but not a carbon-halogen bond so is not considered an OFR	2	med	0	0	0.810557
DTXSID00181969	27568907	27568-90-7	Ethanol, 2bromo, phosphate (3:1)	C6H12Br3O4P	BrCCOP(=O)(OCCBr)OCCBr	qsar_ready_smiles	0	0	0	0	0	0	0	0	0	0	0	0	0	0	1	0	1	0	0	0	1	polyhalogenated organophosphates		1	low	0	0	0.92907
DTXSID201016690	27581131	27581-13-1	2,3,4,5-Tetrabromobenzoic Acid	C7H2Br4O2	OC(=O)C1=C(Br)C(Br)=C(Br)C(Br)=C1	qsar_ready_smiles	0	0	0	1	0	0	0	0	0	0	0	0	0	0	1	0	1	0	0	0	1	polyhalogenated phthalates/benzoates/imides		2	med	0	0	0.82157
DTXSID001016751	27858077	27858-07-7	Octabromobiphenyl		C1=CC(=C(C(=C1C2=C(C(=C(C(=C2Br)Br)Br)Br)Br)Br)Br)Br	pubchem_smiles	0	0	0	0	0	1	0	0	0	0	0	0	1	0	1	0	1	0	0	0	1	polyhalogenated benzenes		3	med	0	0	0.969686
DTXSID6025484	28108998	28108-99-8	Isopropyl phenyl diphenyl phosphate		CC(C)c1ccccc1OP(=O)(Oc2ccccc2)Oc3ccccc3	pubchem_smiles	0	0	0	0	0	1	0	1	0	0	0	0	0	0	1	0	0	1	0	0	1			3	med	0	0	0.913961
DTXSID9051957	28109004	28109-00-4	Bis(isopropylphenyl) phenyl phosphate		CC(C)C1=CC=CC=C1OP(=O)(OC2=CC=CC=C2)OC3=CC=CC=C3C(C)C	pubchem_smiles	0	0	0	0	0	0	0	0	0	0	0	0	0	0	1	0	0	1	0	0	1		see supplemental NAS note	1	low	0	0	0.913961
DTXSID6094435	28205790	28205-79-0	Ethanol, 2-chloro-, phosphate (3:1), homopolymer				0	0	0	0	0	0	0	1	1	0	0	0	0	0	0	0	0	0	1	0	1		polymeric	2	med	0	0	0
DTXSID60872801	28906130	28906-13-0	2,2Bis(3,5dibromo4hydroxyphenyl)propanephosgene copolymer				0	0	0	0	0	0	0	0	0	0	0	0	0	0	1	0	0	0	1	0	1		polymeric	1	low	0	0	0
DTXSID80904259	29426786	29426-78-6	4,4'(propane2,2diyl)bis(2bromophenol)	C15H14Br2O2	CC(C)(C1=CC(Br)=C(O)C=C1)C1=CC(Br)=C(O)C=C1	qsar_ready_smiles	0	0	0	0	0	0	0	0	0	0	0	0	0	0	1	0	1	0	0	0	1	polyhalogenated bisphenol aliphatics and functionalized		1	low	0	0	0.714585
DTXSID7075212	29660682	29660-68-2	Phosphoric acid, dimethylphenyl diphenyl ester	C20H19O4P	CC1=CC=CC(OP(=O)(OC2=CC=CC=C2)OC2=CC=CC=C2)=C1C	qsar_ready_smiles	0	0	0	0	0	0	0	0	0	0	0	0	0	0	1	0	0	1	0	0	1			1	low	0	0	0.915096
DTXSID901016653	29716447	29716-44-7	Tris(chloroethyl) phosphate		C(CCl)OP(=O)(OCCCl)OCCCl	pubchem_smiles	0	0	0	1	0	0	0	0	0	0	0	0	0	0	0	0	1	0	0	0	1	polyhalogenated organophosphates		1	low	0	0	0.941206
DTXSID3025465	29761215	29761-21-5	Isodecyl diphenyl phosphate		CC(C)CCCCCCCOP(=O)(OC1=CC=CC=C1)OC2=CC=CC=C2	pubchem_smiles	0	0	0	1	0	1	0	1	1	0	0	0	1	0	1	0	0	1	0	0	1		organic-non-halognated	6	high	0	0	0.924705
DTXSID90700608	30178928	30178-92-8	1,1,2,2-Tetrabromocyclododecane	C12H20Br4	BrC1(Br)CCCCCCCCCCC1(Br)Br	qsar_ready_smiles	0	0	0	0	0	0	0	1	0	0	0	0	0	0	0	0	1	0	0	0	1	polyhalogenated alicycles		1	low	0	1	0.691651
DTXSID401029839	30554735	30554-73-5	Tribromotrichlorocyclohexane		C1CC(C(C(C1)(Br)Br)(Cl)Br)(Cl)Cl	pubchem_smiles	0	0	0	0	0	0	0	0	0	0	0	0	0	0	1	0	1	0	0	0	1	polyhalogenated alicycles	Check Dashboard/CAS. PUBCHEM ID is 21447967	1	low	0	0	0.923
DTXSID0052702	31107445	31107-44-5	1,2,3,4,6,7,8,9,10,10,11,11-dodecachloro-1,4,4a,5a,6,9,9a,9b-octahydro-1,4:6,9-dimethanodibenzofuran	C14H4Cl12O	ClC1=C(Cl)C2(Cl)C3C(OC4C3C3(Cl)C(Cl)=C(Cl)C4(Cl)C3(Cl)Cl)C1(Cl)C2(Cl)Cl	qsar_ready_smiles	0	0	0	1	0	1	0	0	1	0	1	0	0	1	1	0	1	0	0	0	1	polyhalogenated carbocycles		6	high	1	0	0.780304
DTXSID90953470	31454485	31454-48-5	1,3,5,7-Tetrabromocyclooctane	C8H12Br4	BrC1CC(Br)CC(Br)CC(Br)C1	qsar_ready_smiles	0	0	0	0	1	0	0	0	0	0	0	0	0	0	0	0	1	0	0	0	1	polyhalogenated alicycles		1	low	0	0	0.775045
DTXSID70885508	31611844	31611-84-4	1-Pentanone, 2,3,4,5-tetrabromo-1,5-diphenyl-	C17H14Br4O	BrC(C(Br)C(Br)C1=CC=CC=C1)C(Br)C(=O)C1=CC=CC=C1	qsar_ready_smiles	0	0	0	0	1	0	0	0	0	0	0	0	0	0	0	0	1	0	0	0	1	polyhalogenated benzene aliphatics and functionalized		1	low	0	0	0.788285
DTXSID40185608	31710324	31710-32-4	p-Tetradecachloroterphenyl	C18Cl14	ClC1=C(Cl)C(Cl)=C(C(Cl)=C1Cl)C1=C(Cl)C(Cl)=C(C(Cl)=C1Cl)C1=C(Cl)C(Cl)=C(Cl)C(Cl)=C1Cl	qsar_ready_smiles	0	0	0	0	0	0	0	0	0	0	0	0	0	0	1	0	1	0	0	0	1	polyhalogenated benzenes		1	low	0	0	0.969686
DTXSID201023178	31780264	31780-26-4	Dibromostyrene		ClCCC(Cl)OP(=O)(OC(Cl)CCCl)OC(Cl)CCCl	qsar_ready_smiles	0	0	0	1	0	0	1	1	1	1	1	0	0	1	0	1	1	0	0	0	1	polyhalogenated benzene aliphatics and functionalized	OFR, in the Dashboard, goes to 7436-90-0, PUBCHEM ID is 161726; 3/15/22 Update: retaining 31780264 as DTXSID201023178	8	high	1	0
DTXSID901016691	31977874	31977-87-4	1,1'-{[(2Z)-2,3-dibromobut-2-ene-1,4-diyl]bis(oxy)}bis(2,4,6-tribromobenzene)	C16H8Br8O2	BrC(COC1=C(Br)C=C(Br)C=C1Br)=C(Br)COC1=C(Br)C=C(Br)C=C1Br	qsar_ready_smiles	0	0	0	1	0	0	0	0	0	0	0	0	0	0	1	0	1	0	0	0	1	polyhalogenated phenol-aliphatic ether		2	med	1	0	0.926092
DTXSID2024246	32534819	32534-81-9	Pentabromodiphenyl ether	C12O	C1=CC(=C(C=C1Br)Br)OC2=CC(=C(C=C2Br)Br)Br	pubchem_smiles	0	0	0	1	1	1	1	0	1	0	0	0	1	0	1	1	1	0	0	0	1	polyhalogenated diphenyl ethers		8	high	1	0	0.960251
DTXSID8024236	32536520	32536-52-0	Octabromodiphenyl ether		C1=C(C(=C(C(=C1Br)Br)Br)Br)OC2=CC(=C(C(=C2Br)Br)Br)Br	pubchem_smiles	0	0	0	1	1	1	1	1	1	0	0	0	1	0	1	1	1	0	0	0	1	polyhalogenated diphenyl ethers		9	high	1	0	0.975126
DTXSID40412148	32577347	32577-34-7	Benzene, pentabromo(2,3dibromopropoxy)	C9H5Br7O	BrCC(Br)COC1=C(Br)C(Br)=C(Br)C(Br)=C1Br	qsar_ready_smiles	0	0	0	0	0	0	0	0	0	0	0	0	0	0	1	0	1	0	0	0	1	polyhalogenated diphenyl ethers		1	low	0	0	0.975778
DTXSID6024626	32588764	32588-76-4	1,2-Bis(tetrabromophthalimido)ethane	C18H4Br8N2O4	BrC1=C2C(=O)N(CCN3C(=O)C4=C(C3=O)C(Br)=C(Br)C(Br)=C4Br)C(=O)C2=C(Br)C(Br)=C1Br	qsar_ready_smiles	0	0	0	1	1	1	1	1	1	1	1	1	1	1	1	1	1	0	0	0	1	polyhalogenated phthalates/benzoates/imides	OFR	13	high	1	0	0.736152
DTXSID401012987	32844272	32844-27-2	Carbonic dichloride, polymer with 4,4'-(1-methylethylidene)bis[2,6-dibromophenol] and 4,4'-(1-methylethylidene)bis[phenol]		CC(C)(C1=CC=C(C=C1)O)C2=CC=C(C=C2)O.CC(C)(C1=CC(=C(C(=C1)Br)O)Br)C2=CC(=C(C(=C2)Br)O)Br.C(=O)(Cl)Cl	pubchem_smiles	0	0	0	0	0	0	0	1	1	0	0	0	0	0	1	0	0	0	1	0	1		polymeric	3	med	0	0	0
DTXSID5027980	33125869	33125-86-9	Phosphoric acid, 1,2-ethanediyl tetrakis(2-chloroethyl) ester	C10H20Cl4O8P2	ClCCOP(=O)(OCCCl)OCCOP(=O)(OCCCl)OCCCl	qsar_ready_smiles	0	0	0	1	0	0	0	0	1	0	0	0	0	0	0	0	1	0	0	0	1	polyhalogenated organophosphates		2	med	1	0	0.939674
DTXSID30885564	33798026	33798-02-6	Phenol, 4,4'-(1-methylethylidene)bis[2,6-dibromo-, 1,1'-diacetate	C19H16Br4O4	CC(=O)OC1=C(Br)C=C(C=C1Br)C(C)(C)C1=CC(Br)=C(OC(C)=O)C(Br)=C1	qsar_ready_smiles	0	0	0	1	0	1	1	0	0	1	0	0	0	1	1	0	1	0	0	0	1	polyhalogenated bisphenol aliphatics and functionalized		6	high	1	0	0.787068
DTXSID30892415	33908666	33908-66-6	Sodium hexahydroxyantimonate(1-)	H6NaO6Sb	[OH-].[OH-].[OH-].[OH-].[OH-].[OH-].[Na+].[Sb+5]	canonical_smiles	0	1	0	1	0	0	0	0	0	0	0	0	0	0	0	0	0	0	0	1	1			1	low	0	0	0.792519
DTXSID00955980	34432821	34432-82-1	Bis(2,3-dibromopropyl) hydrogen phosphate--ammonia (1/1)	C6H14Br4NO4P	OP(=O)(OCC(Br)CBr)OCC(Br)CBr	qsar_ready_smiles	1	0	0	0	0	0	0	0	1	0	0	0	0	0	0	0	1	0	0	1	1	polyhalogenated organophosphates		1	low	0	0	0.972532
DTXSID70956080	34571169	34571-16-9	1,2,3,4,7,7-Hexachloro-5-(pentabromophenyl)bicyclo[2.2.1]hept-2-ene	C13H3Br5Cl6	ClC1=C(Cl)C2(Cl)C(CC1(Cl)C2(Cl)Cl)C1=C(Br)C(Br)=C(Br)C(Br)=C1Br	qsar_ready_smiles	0	0	0	1	0	1	1	0	0	1	1	0	0	1	1	0	1	0	0	0	1	polyhalogenated carbocycles	OFR	7	high	1	0	0.93527
DTXSID5052705	35109605	35109-60-5	1,3,5-Tribromo-2-(2,3-dibromopropoxy)benzene	C9H7Br5O	BrCC(Br)COC1=C(Br)C=C(Br)C=C1Br	qsar_ready_smiles	0	0	0	1	0	1	1	0	1	1	0	1	1	1	1	0	1	0	0	0	1	polyhalogenated phenol-aliphatic ether	OFR	9	high	1	0	0.97695
DTXSID00957040	35656010	35656-01-0	Tris(2bromo4methylphenyl) phosphate	C21H18Br3O4P	CC1=CC(Br)=C(OP(=O)(OC2=C(Br)C=C(C)C=C2)OC2=C(Br)C=C(C)C=C2)C=C1	qsar_ready_smiles	0	0	0	0	0	0	0	0	0	0	0	0	0	0	1	0	1	0	0	0	1	polyhalogenated organophosphates		1	low	0	0	0.87775
DTXSID801017084	35656510	35656-51-0	polychlorodibenzo-4-dioxin				0	0	0	0	0	1	0	0	0	0	0	0	0	0	0	0	0	0	0	0	0		Dioxins are associated with and are breakdown products of flame retardants but are not flame retardants themselves	1	low	0	0	0
DTXSID10873929	35854945	35854-94-5	2,2',4,4',6,6'-Hexabromodiphenyl Ether	C12H4Br6O	BrC1=CC(Br)=C(OC2=C(Br)C=C(Br)C=C2Br)C(Br)=C1	qsar_ready_smiles	0	0	1	0	0	1	0	0	0	0	0	0	0	0	0	0	1	0	0	0	1	polyhalogenated diphenyl ethers		1	low	0	0	0.950471
DTXSID6044563	35948255	35948-25-5	6H-Dibenzo[c,e][1,2]oxaphosphinine 6-oxide	C12H9O2P	O=P1OC2=C(C=CC=C2)C2=C1C=CC=C2	qsar_ready_smiles	0	0	0	0	1	1	0	0	0	0	1	0	0	1	1	1	0	1	0	0	1			6	high	0	0	0.816848
DTXSID50957474	36065302	36065-30-2	1,3,5Tribromo2(2,3dibromo2methylpropoxy)benzene	C10H9Br5O	CC(Br)(CBr)COC1=C(Br)C=C(Br)C=C1Br	qsar_ready_smiles	0	0	0	0	0	0	0	0	0	0	0	0	0	0	1	0	1	0	0	0	1	polyhalogenated diphenyl ethers		1	low	0	0	0.960912
DTXSID20545726	36313152	36313-15-2	2,3,4,5-Tetrabromophenol	C6H2Br4O	OC1=CC(Br)=C(Br)C(Br)=C1Br	qsar_ready_smiles	0	0	0	0	0	0	0	0	0	0	0	0	0	0	1	0	1	0	0	0	1	polyhalogenated phenol derivatives		1	low	0	0	0.878364
DTXSID3025382	36355018	36355-01-8	Hexabromobiphenyl	(Br)y(Br)xC12H8			0	0	0	1	0	0	1	0	0	0	0	0	1	0	0	0	1	0	0	0	1	polyhalogenated benzenes		3	med	1	0	0
DTXSID40893054	36483575	36483-57-5	Tribromoneopentyl alcohol		C(C(CBr)(CBr)CBr)O	pubchem_smiles	0	0	0	1	1	1	1	0	1	0	1	0	0	0	1	0	1	0	0	0	1	polyhalogenated aliphatic chains	Ill-defined substance; [1522-92-5] Preferred CAS RN for this chemical; DTXSID9024641	7	high	0	0	0.810405
DTXSID6024129	36483600	36483-60-0	Hexabromodiphenyl ether		C1=C(C=C(C(=C1OC2=C(C=C(C=C2Br)Br)Br)Br)Br)Br	pubchem_smiles	0	0	0	0	1	0	0	0	1	0	0	0	1	0	0	0	1	0	0	0	1	polyhalogenated diphenyl ethers		3	med	0	1	0.975796
DTXSID70190063	36558415	36558-41-5	Bis(thiopyrophosphoric acid)	H4O5P2S2	OP(O)(=S)OP(O)(O)=S	canonical_smiles	0	0	0	0	0	0	0	0	0	0	0	0	0	0	0	1	0	1	0	0	1			1	low	0	0	0.482926
DTXSID3067992	36678452	36678-45-2	2-Butene, 1,1,2,3,4,4-hexabromo-	C4H2Br6	BrC(Br)C(Br)=C(Br)C(Br)Br	qsar_ready_smiles	0	0	0	0	1	0	0	0	0	0	0	0	0	0	0	0	1	0	0	0	1	polyhalogenated aliphatic chains		1	low	0	0	0.620252
DTXSID3020174	36711316	36711-31-6	Bis(2,3-dibromopropyl) phosphate, magnesium salt	C12H20Br8MgO8P2	OP(=O)(OCC(Br)CBr)OCC(Br)CBr	qsar_ready_smiles	1	0	0	0	0	0	0	0	1	0	0	0	0	0	0	0	1	0	0	1	1	polyhalogenated organophosphates		1	low	0	0	0.972532
DTXSID30958080	36885491	36885-49-1	Ethenyl dihydrogen phosphate	C2H5O4P	OP(O)(=O)OC=C	qsar_ready_smiles	0	0	0	0	0	1	0	0	0	0	0	0	0	0	0	0	0	1	0	0	1			1	low	0	0	0.866329
DTXSID001016668	37419424	37419-42-4	3,3',5,5'-Tetrabromobisphenol A bispropionate	C21H20Br4O4	CCC(=O)OC1=C(Br)C=C(C=C1Br)C(C)(C)C1=CC(Br)=C(OC(=O)CC)C(Br)=C1	qsar_ready_smiles	0	0	0	1	0	1	1	0	0	1	0	0	0	1	1	0	1	0	0	0	1	polyhalogenated bisphenol aliphatics and functionalized		6	high	1	0	0.762208
DTXSID3068043	37640576	37640-57-6	1,3,5-Triazine-2,4,6(1H,3H,5H)-trione, compd. with 1,3,5-triazine-2,4,6-triamine (1:1)	C6H9N9O3	NC1=NC(N)=NC(N)=N1.O=C1NC(=O)NC(=O)N1	canonical_smiles	0	0	0	0	1	1	0	0	1	0	1	0	0	0	1	0	0	1	0	0	1			5	high	0	0	0.619744
DTXSID1024627	37853591	37853-59-1	1,2-Bis(2,4,6-tribromophenoxy)ethane	C14H8Br6O2	BrC1=CC(Br)=C(OCCOC2=C(Br)C=C(Br)C=C2Br)C(Br)=C1	qsar_ready_smiles	0	0	0	1	1	1	1	0	1	1	1	1	1	1	1	1	1	0	0	0	1	polyhalogenated phenol-aliphatic ether	OFR	12	high	1	0	0.890716
DTXSID10865889	37853615	37853-61-5	Tetrabromobisphenol A dimethyl ether	C17H16Br4O2	COC1=C(Br)C=C(C=C1Br)C(C)(C)C1=CC(Br)=C(OC)C(Br)=C1	qsar_ready_smiles	0	0	0	1	1	1	1	0	1	0	0	0	0	1	1	1	1	0	0	0	1	polyhalogenated bisphenol aliphatics and functionalized	OFR	8	high	1	0	0.875352
DTXSID8028000	38051104	38051-10-4	Phosphoric acid, 2,2-bis(chloromethyl)-1,3-propanediyl tetrakis(2-chloroethyl) ester	C13H24Cl6O8P2	ClCCOP(=O)(OCCCl)OCC(CCl)(CCl)COP(=O)(OCCCl)OCCCl	qsar_ready_smiles	0	0	0	1	1	1	1	1	0	0	1	1	1	1	1	0	1	0	0	0	1	polyhalogenated organophosphates	OFR	10	high	1	0	0.969399
DTXSID10855048	38463820	38463-82-0	1,3,5-Tribromo-2-(2,3-dibromophenoxy)benzene	C12H5Br5O	BrC1=CC(Br)=C(OC2=C(Br)C(Br)=CC=C2)C(Br)=C1	qsar_ready_smiles	0	0	1	0	0	1	0	0	0	0	0	0	0	0	0	0	1	0	0	0	1	polyhalogenated diphenyl ethers		1	low	0	1	0.975756
DTXSID00959387	38521516	38521-51-6	1,2,3,4,5-Pentabromo-6-(bromomethyl)benzene	C7H2Br6	BrCC1=C(Br)C(Br)=C(Br)C(Br)=C1Br	qsar_ready_smiles	0	0	0	1	0	1	1	1	0	0	0	0	0	1	1	0	1	0	0	0	1	polyhalogenated benzene aliphatics and functionalized		6	high	1	0	0.961897
DTXSID90192685	39568995	39568-99-5	3,6-Bis(bromomethyl)-1,2,4,5-tetrabromobenzene	C8H4Br6	BrCC1=C(Br)C(Br)=C(CBr)C(Br)=C1Br	qsar_ready_smiles	0	0	0	1	0	0	0	0	1	0	0	0	0	0	0	0	1	0	0	0	1	polyhalogenated benzene aliphatics and functionalized		2	med	1	0	0.920738
DTXSID50192686	39569216	39569-21-6	2,3,4,5-Tetrabromo-6-chlorotoluene	C7H3Br4Cl	CC1=C(Cl)C(Br)=C(Br)C(Br)=C1Br	qsar_ready_smiles	0	0	0	1	0	1	1	0	0	0	0	0	0	1	1	0	1	0	0	0	1	polyhalogenated benzene aliphatics and functionalized		5	high	1	0	0.943465
DTXSID0052708	39635795	39635-79-5	4,4'-Sulphonylbis[2,6-dibromophenol]	C12H6Br4O4S	OC1=C(Br)C=C(C=C1Br)S(=O)(=O)C1=CC(Br)=C(O)C(Br)=C1	qsar_ready_smiles	0	0	0	1	0	1	1	0	1	0	0	0	0	1	1	0	1	0	0	0	1	polyhalogenated phenol derivatives		6	high	1	0	0.720005
DTXSID20960293	39686787	39686-78-7	Tetrakis(hydroxymethyl)phosphanium 2-hydroxypropanoate	C7H17O7P	OCP(CO)(CO)CO	qsar_ready_smiles	0	0	0	0	0	0	0	0	1	0	0	0	0	0	0	0	0	1	0	0	1			1	low	0	0	0.750605
DTXSID20960334	39734924	39734-92-4	Tetrakis(hydroxymethyl)phosphanium 3-carboxy-3-hydroxypropanoate	C8H17O9P	OC[P+](CO)(CO)CO.OC(CC([O-])=O)C(O)=O	canonical_smiles	0	0	0	0	0	0	0	0	1	0	0	0	0	0	0	0	0	1	0	0	1			1	low	0	0	0.585562
DTXSID10892231	40039938	40039-93-8	3,5,3',5'Tetrabromobisphenol A, epichlorohydrin polymer				0	0	0	0	0	0	0	0	0	0	0	0	0	0	1	0	0	0	1	0	1		polymeric	1	low	0	0	0
DTXSID8024319	40088479	40088-47-9	Tetrabromodiphenyl ether		C1=CC(=CC(=C1)Br)OC2=C(C(=C(C=C2)Br)Br)Br	pubchem_smiles	0	0	0	0	1	0	0	1	1	0	0	0	1	0	0	0	1	0	0	0	1	polyhalogenated diphenyl ethers		4	high	0	1	0.973155
DTXSID30866010	40703795	40703-79-5	4,7-Methano-1H-isoindole-1,3(2H)-dione, 5,6-dibromohexahydro-2-phenyl-	C15H13Br2NO2	BrC1C(Br)C2CC1C1C2C(=O)N(C1=O)C1=CC=CC=C1	qsar_ready_smiles	0	0	0	1	0	0	0	0	1	0	0	0	0	0	0	0	1	0	0	0	1	polyhalogenated carbocycles		2	med	1	0	0.726569
DTXSID8029363	41203810	41203-81-0	(5-Ethyl-2-methyl-1,3,2-dioxaphosphorinan-5-yl)methyl dimethyl phosphonate P-oxide	C9H20O6P2	CCC1(COP(C)(=O)OC)COP(C)(=O)OC1	qsar_ready_smiles	0	0	0	1	0	0	0	0	1	0	0	0	0	0	0	0	0	1	0	0	1			2	med	0	0	0.917501
DTXSID4052710	41318756	41318-75-6	2,4,4'-Tribromodiphenyl ether	C12H7Br3O	BrC1=CC=C(OC2=C(Br)C=C(Br)C=C2)C=C1	qsar_ready_smiles	0	0	0	1	0	1	0	0	0	1	1	1	0	0	1	0	1	0	0	0	1	polyhalogenated diphenyl ethers		6	high	1	0	0.918378
DTXSID6044939	41424366	41424-36-6	1,3,5Tribromo2methoxy4methylbenzene	C8H7Br3O	COC1=C(Br)C(C)=C(Br)C=C1Br	qsar_ready_smiles	0	0	0	0	0	0	0	0	0	0	0	0	0	0	1	0	1	0	0	0	1	polyhalogenated diphenyl ethers		1	low	0	0	0.875128
DTXSID9068328	41583099	41583-09-9	1,3,5-Triazine-2,4,6-triamine, phosphate		C1(=NC(=NC(=N1)N)N)N.OP(=O)(O)O	pubchem_smiles	0	0	0	0	0	1	0	0	0	0	1	0	0	0	1	0	0	1	0	0	1			3	med	0	0	0.91635
DTXSID70195215	42429889	42429-88-9	1,1':2',1''-Terphenyl, 2,2'',3,3',3'',4,4',4'',5,5',5'',6,6',6''-tetradecachloro-	C8H7Br	ClC1=C(Cl)C(Cl)=C(C(Cl)=C1Cl)C1=C(C(Cl)=C(Cl)C(Cl)=C1Cl)C1=C(Cl)C(Cl)=C(Cl)C(Cl)=C1Cl	qsar_ready_smiles	0	0	0	0	0	0	0	0	0	0	0	0	0	0	1	0	1	0	0	0	1	polyhalogenated benzenes		1	low	0	0	0.969686
DTXSID30195216	42429890	42429-89-0	1,1':3',1''-Terphenyl, 2,2',2'',3,3'',4,4',4'',5,5',5'',6,6',6''-tetradecachloro-	C18Cl14	ClC1=C(Cl)C(Cl)=C(C(Cl)=C1Cl)C1=C(Cl)C(=C(Cl)C(Cl)=C1Cl)C1=C(Cl)C(Cl)=C(Cl)C(Cl)=C1Cl	qsar_ready_smiles	0	0	0	0	0	0	0	0	0	0	0	0	0	0	1	0	1	0	0	0	1	polyhalogenated benzenes		1	low	0	0	0.969686
DTXSID9068407	42595459	42595-45-9	Bis((5-ethyl-2-methyl-1,3,2-dioxaphosphorinan-5-yl)methyl) methyl phosphonate P,P'-dioxide	C15H31O9P3	CCC1(COP(C)(=O)OCC2(CC)COP(C)(=O)OC2)COP(C)(=O)OC1	qsar_ready_smiles	0	0	0	1	0	0	0	1	1	0	0	0	0	0	0	0	0	1	0	0	1			3	med	0	0	0.917501
DTXSID40885873	42597499	42597-49-9	1,2-Benzenedicarboxylic acid, 3,4,5,6-tetrabromo-, 1-butyl ester	C12H10Br4O4	CCCCOC(=O)C1=C(Br)C(Br)=C(Br)C(Br)=C1C(O)=O	qsar_ready_smiles	0	0	0	1	0	0	0	0	0	0	0	0	0	0	0	0	1	0	0	0	1	polyhalogenated phthalates/benzoates/imides		1	low	0	0	0.841989
DTXSID5044942	42757551	42757-55-1	1,1'-Sulfonylbis[3,5-dibromo-4-(2,3-dibromopropoxy)benzene]	C18H14Br8O4S	BrCC(Br)COC1=C(Br)C=C(C=C1Br)S(=O)(=O)C1=CC(Br)=C(OCC(Br)CBr)C(Br)=C1	qsar_ready_smiles	0	0	0	1	0	1	1	0	0	0	0	0	0	1	1	0	1	0	0	0	1	polyhalogenated phenol derivatives		5	high	1	0	0.940633
DTXSID90963559	46355071	46355-07-1	Phenyl propan-2-yl hydrogen phosphate	C9H13O4P	CC(C)OP(O)(=O)OC1=CC=CC=C1	qsar_ready_smiles	0	0	0	0	0	1	0	0	0	0	0	0	0	1	1	0	0	1	0	0	1			3	med	0	0	0.914158
DTXSID60591606	46438884	46438-88-4	1,3-Dibromo-5-phenoxybenzene	C12H8Br2O	BrC1=CC(OC2=CC=CC=C2)=CC(Br)=C1	qsar_ready_smiles	0	0	1	0	0	1	0	0	0	0	0	0	0	0	0	0	1	0	0	0	1	polyhalogenated diphenyl ethers		1	low	0	0	0.905806
DTXSID9052711	49690633	49690-63-3	Tris(dibromophenyl) phosphate	C18H9Br6O4P	BrC1=C(Br)C(OP(=O)(OC2=CC=CC(Br)=C2Br)OC2=CC=CC(Br)=C2Br)=CC=C1	qsar_ready_smiles	0	0	0	1	0	0	0	0	1	0	0	0	0	0	1	0	1	0	0	0	1	polyhalogenated organophosphates		3	med	1	0	0.915772
DTXSID50881109	49690940	49690-94-0	Tribromodiphenyl ether		C1=CC=C(C(=C1)OC2=CC(=C(C=C2)Br)Br)Br	pubchem_smiles	0	0	1	0	0	0	0	0	1	0	0	0	0	0	0	0	1	0	0	0	1	polyhalogenated diphenyl ethers		1	low	0	1	0.927619
DTXSID60879850	51452870	51452-87-0	BDE-4	C12H8Br2O	BrC1=CC=CC=C1OC1=C(Br)C=CC=C1	qsar_ready_smiles	0	0	1	0	0	1	0	0	0	0	0	0	0	0	0	0	1	0	0	0	1	polyhalogenated diphenyl ethers		1	low	0	0	0.848987
DTXSID00199847	51892263	51892-26-3	2,4Dichlorodiphenyl ether	C12H8Cl2O	ClC1=CC(Cl)=C(OC2=CC=CC=C2)C=C1	qsar_ready_smiles	0	0	0	0	0	0	0	0	0	0	0	0	0	0	1	0	1	0	0	0	1	polyhalogenated diphenyl ethers		1	low	0	0	0.932772
DTXSID00477016	51930042	51930-04-2	Benzene, 1,3-dibromo-2-phenoxy-	C12H8Br2O	BrC1=CC=CC(Br)=C1OC1=CC=CC=C1	qsar_ready_smiles	0	0	0	0	0	1	0	0	0	0	0	0	0	0	1	0	1	0	0	0	1	polyhalogenated diphenyl ethers		2	med	0	1	0.928458
DTXSID80866227	51936551	51936-55-1	7,8-Dibromo-1,2,3,4,11,11-hexachloro-1,4,4a,5,6,7,8,9,10,10a-decahydro-1,4-methanobenzocyclooctene	C13H12Br2Cl6	ClC1=C(Cl)C2(Cl)C3CCC(Br)C(Br)CCC3C1(Cl)C2(Cl)Cl	qsar_ready_smiles	0	0	0	1	0	1	1	0	1	1	1	1	0	1	1	0	1	0	0	0	1	polyhalogenated carbocycles	OFR	9	high	1	0	0.927814
DTXSID1068720	52221677	52221-67-7	Phosphonium, tetrakis(hydroxymethyl)-, ethanedioate (2:1) (salt)	C10H24O12P2	OCP(CO)(CO)CO	qsar_ready_smiles	0	1	0	0	0	0	0	0	1	0	0	0	0	0	0	1	0	1	0	1	1			2	med	0	0	0.750605
DTXSID20452860	52434590	52434-59-0	1,3,5-Triazine, 2,4,6-tris(2,3-dibromopropoxy)-	C12H15Br6N3O3	BrCC(Br)COC1=NC(OCC(Br)CBr)=NC(OCC(Br)CBr)=N1	qsar_ready_smiles	0	0	0	1	0	0	0	0	1	0	0	0	0	0	1	1	1	0	0	0	1	polyhalogenated triazines		4	high	1	0	0.915214
DTXSID9052713	52434909	52434-90-9	1,3,5-Tris(2,3-dibromopropyl)-1,3,5-triazine-2,4,6(1H,3H,5H)-trione	C12H15Br6N3O3	BrCC(Br)CN1C(=O)N(CC(Br)CBr)C(=O)N(CC(Br)CBr)C1=O	qsar_ready_smiles	0	0	0	1	1	1	1	0	0	1	1	0	1	1	1	0	1	0	0	0	1	polyhalogenated triazines	OFR	9	high	1	0	0.867412
DTXSID901017118	52734857	52734-85-7	Torflam Poly(nitrilo(bis(4-bromophenoxy)phosphoranylidyne))				1	0	0	0	0	1	0	0	0	0	0	0	0	0	0	0	0	0	1	0	1			1	low	0	0	0
DTXSID6052168	52907070	52907-07-0	N,N'-(Ethylene)bis[4,5-dibromohexahydro-3,6-methanophthalimide]	C20H20Br4N2O4	BrC1C(Br)C2CC1C1C2C(=O)N(CCN2C(=O)C3C4CC(C(Br)C4Br)C3C2=O)C1=O	qsar_ready_smiles	0	0	0	1	0	1	1	0	1	0	0	0	0	0	1	1	1	0	0	0	1	polyhalogenated carbocycles		6	high	1	0	0.683185
DTXSID80201295	53211226	53211-22-6	Phosphonium, tetrakis(hydroxymethyl)-, ethanedioate (1:1) (salt)	C6H13O8P	OCP(CO)(CO)CO	qsar_ready_smiles	0	1	0	0	0	0	0	0	1	0	0	0	0	0	0	0	0	1	0	0	1			1	low	0	0	0.750605
DTXSID6068854	53461828	53461-82-8	Diethylene glycol bis[bis(2-chloroethyl)phosphate]	C12H24Cl4O9P2	ClCCOP(=O)(OCCCl)OCCOCCOP(=O)(OCCCl)OCCCl	qsar_ready_smiles	0	0	0	1	0	0	0	1	0	0	0	0	0	0	0	0	1	0	0	0	1	polyhalogenated organophosphates		2	med	1	0	0.856275
DTXSID1068859	53506006	53506-00-6	Propanenitrile, 3,3',3'',3'''-[(2,3,5,6-tetramethyl-1,4-phenylene)bis(methylenephosphinylidyne)]tetrakis-	C24H32N4O2P2	CC1=C(C)C(CP(=O)(CCC#N)CCC#N)=C(C)C(C)=C1CP(=O)(CCC#N)CCC#N	qsar_ready_smiles	0	0	0	0	0	0	0	1	0	0	0	0	0	0	0	0	0	1	0	0	1			1	low	0	0	0.815083
DTXSID70879967	53551874	53551-87-4	BDE-168	C12H4Br6O	BrC1=CC(Br)=C(OC2=CC(Br)=C(Br)C(Br)=C2)C(Br)=C1	qsar_ready_smiles	0	0	1	0	0	1	0	0	0	0	0	0	0	0	0	0	1	0	0	0	1	polyhalogenated diphenyl ethers		1	low	0	0	0.982102
DTXSID10201783	53563567	53563-56-7	Diphenyl ether, dibromo-	C12H8Br2O			0	0	1	0	0	1	0	0	0	0	0	0	0	0	0	0	1	0	0	0	1	polyhalogenated diphenyl ethers		1	low	0	1	0
DTXSID101017114	53587443	53587-44-3	Boric acid (H3BO3)​, compound with 1,​3,​5-​triazine-​2,​4,​6-​triamine				0	0	0	0	0	1	0	1	0	0	0	0	0	0	0	0	0	1	0	1	1			2	med	0	0	0
DTXSID60970533	55205384	55205-38-4	(Propane-2,2-diyl)bis(2,6-dibromo-4,1-phenylene) diprop-2-enoate	C21H16Br4O4	CC(C)(C1=CC(Br)=C(OC(=O)C=C)C(Br)=C1)C1=CC(Br)=C(OC(=O)C=C)C(Br)=C1	qsar_ready_smiles	0	0	0	1	0	1	1	0	0	1	0	0	0	1	1	0	1	0	0	0	1	polyhalogenated bisphenol aliphatics and functionalized		6	high	1	0	0.794696
DTXSID601016692	55481602	55481-60-2	dimethyl 3,4,5,6-tetrabromobenzene-1,2-dicarboxylate	C10H6Br4O4	COC(=O)C1=C(Br)C(Br)=C(Br)C(Br)=C1C(=O)OC	qsar_ready_smiles	0	0	0	1	0	0	1	0	0	0	0	0	0	0	0	0	1	0	0	0	1	polyhalogenated phthalates/benzoates/imides		2	med	1	0	0.865384
DTXSID0021331	55566308	55566-30-8	Tetrakis(hydroxymethyl)phosphonium sulfate	C8H24O12P2S	OCP(CO)(CO)CO	qsar_ready_smiles	0	0	0	1	0	0	0	0	1	0	0	0	0	0	0	1	0	1	0	0	1			3	med	0	0	0.750605
DTXSID701017112	55818865	55818-86-5	Fyrquel GT				0	1	0	0	0	1	0	0	0	0	0	0	0	0	0	0	0	1	0	0	1		Containing triphenylphosphate, dicresyl xylenyl phosphate isomers, dicresyl phenyl phosphate, cresyl diphenyl phosphate isomers and di(C3-phenyl) xylenyl phosphate isomer	1	low	0	0	0
DTXSID00971221	55818967	55818-96-7	Tetrakis(hydroxymethyl)phosphanium phosphate acetate (4/1/1)	C18H51O22P5	OCP(CO)(CO)CO	qsar_ready_smiles	0	1	0	0	0	0	0	0	1	0	0	0	0	0	0	0	0	1	0	1	1			1	low	0	0	0.750605
DTXSID6024701	56803373	56803-37-3	tert-Butylphenyl diphenyl phosphate		CC(C)(C)C1=CC=CC=C1OP(=O)(OC2=CC=CC=C2)OC3=CC=CC=C3	pubchem_smiles	0	0	0	1	0	1	0	1	0	0	0	0	1	0	1	0	0	1	0	0	1			5	high	0	0	0.907367
DTXSID30972327	56890892	56890-89-2	1,2,3,4,7,7-Hexachloro-5-(2,4,6-tribromophenyl)bicyclo[2.2.1]hept-2-ene	C13H5Br3Cl6	ClC1=C(Cl)C2(Cl)C(CC1(Cl)C2(Cl)Cl)C1=C(Br)C=C(Br)C=C1Br	qsar_ready_smiles	0	0	0	0	0	0	0	0	0	0	0	0	0	0	1	0	1	0	0	0	1	polyhalogenated benzenes		1	low	0	0	0.927802
DTXSID10872795	56974608	56974-60-8	Dimelamine monophosphate	C6H15N12O4P	NC1=NC(N)=NC(N)=N1	qsar_ready_smiles	0	0	0	0	0	0	0	1	0	0	0	0	0	0	0	0	0	1	0	0	1			1	low	0	0	0.739152
DTXSID10850114	57011479	57011-47-9	Pentabromophenyl benzoate	C13H5Br5O2	BrC1=C(Br)C(Br)=C(OC(=O)C2=CC=CC=C2)C(Br)=C1Br	qsar_ready_smiles	0	0	0	1	0	0	0	0	1	0	0	0	0	0	0	1	1	0	0	0	1	polyhalogenated benzene aliphatics and functionalized		3	med	1	0	0.947524
DTXSID301016693	57137107	57137-10-7	Poly(tribromostyrene)				0	0	0	0	0	0	0	1	1	0	0	0	0	0	1	1	0	0	1	0	1		polymeric	4	high	0	0	0
DTXSID8069197	57583547	57583-54-7	Tetraphenyl m-phenylene bis(phosphate)	C30H24O8P2	O=P(OC1=CC=CC=C1)(OC1=CC=CC=C1)OC1=CC(OP(=O)(OC2=CC=CC=C2)OC2=CC=CC=C2)=CC=C1	qsar_ready_smiles	0	0	0	0	0	1	0	1	1	0	1	0	0	1	1	1	0	1	0	0	1		organic-non-halognated	7	high	0	0	0.907696
DTXSID001016694	57829897	57829-89-7	1-(2,3-dibromopropyl)-3,5-di(prop-2-en-1-yl)-1,3,5-triazinane-2,4,6-trione	C12H15Br2N3O3	BrCC(Br)CN1C(=O)N(CC=C)C(=O)N(CC=C)C1=O	qsar_ready_smiles	0	0	0	1	0	0	1	0	0	1	1	0	0	1	1	0	1	0	0	0	1	polyhalogenated triazines		6	high	1	0	0.86393
DTXSID9050488	58398713	58398-71-3	Calcium magnesium hydroxide oxide	CaH2MgO3	[OH-].[OH-].[O--].[Mg++].[Ca++]	canonical_smiles	0	0	0	0	0	1	0	0	0	0	1	0	0	0	0	0	0	0	0	1	1			2	med	0	0	0.721658
DTXSID70728087	58495093	58495-09-3	1,2,3,4,5-Pentabromo-6-(chloromethyl)benzene	C7H2Br5Cl	ClCC1=C(Br)C(Br)=C(Br)C(Br)=C1Br	qsar_ready_smiles	0	0	0	1	0	1	1	0	0	0	0	0	0	1	1	0	1	0	0	0	1	polyhalogenated benzene aliphatics and functionalized		5	high	1	0	0.961897
DTXSID8047507	58965665	58965-66-5	Perbromo-1,4-diphenoxybenzene	C18Br14O2	BrC1=C(Br)C(Br)=C(OC2=C(Br)C(Br)=C(OC3=C(Br)C(Br)=C(Br)C(Br)=C3Br)C(Br)=C2Br)C(Br)=C1Br	qsar_ready_smiles	0	0	0	1	0	1	1	1	1	1	1	0	1	1	1	1	1	0	0	0	1	polyhalogenated diphenyl ethers	OFR	11	high	1	0	0.98377
DTXSID201009900	59080374	59080-37-4	2,2',5,5'-Tetrabromobiphenyl	C12H6Br4	BrC1=CC(=C(Br)C=C1)C1=C(Br)C=CC(Br)=C1	qsar_ready_smiles	0	0	0	1	0	1	0	0	0	1	0	0	0	0	1	0	1	0	0	0	1	polyhalogenated benzenes		4	high	1	0	0.767723
DTXSID9074771	59080396	59080-39-6	PBB 103	C12H5Br5	BrC1=CC(=C(Br)C=C1)C1=C(Br)C=C(Br)C=C1Br	qsar_ready_smiles	0	0	0	1	0	1	0	0	0	1	0	0	0	0	1	0	1	0	0	0	1	polyhalogenated benzenes		4	high	1	0	0.913167
DTXSID70858838	59080409	59080-40-9	2,2',4,4',5,5'-Hexabromobiphenyl	C12H4Br6	BrC1=CC(Br)=C(C=C1Br)C1=C(Br)C=C(Br)C(Br)=C1	qsar_ready_smiles	0	0	0	1	0	1	0	0	1	1	0	1	0	0	1	0	1	0	0	0	1	polyhalogenated benzenes		6	high	1	0	0.924704
DTXSID00207815	59080410	59080-41-0	2,3,5,6,2',3',5',6'-Octabromobiphenyl	C12H2Br8	BrC1=CC(Br)=C(Br)C(=C1Br)C1=C(Br)C(Br)=CC(Br)=C1Br	qsar_ready_smiles	0	0	1	0	0	0	0	0	0	0	0	0	0	0	1	0	1	0	0	0	1	polyhalogenated benzenes		1	low	0	0	0.924704
DTXSID9052719	59447551	59447-55-1	(Pentabromophenyl)methyl acrylate	C10H5Br5O2	BrC1=C(Br)C(Br)=C(COC(=O)C=C)C(Br)=C1Br	qsar_ready_smiles	0	0	0	1	1	1	1	0	1	1	1	0	0	1	1	1	1	0	0	0	1	polyhalogenated benzene aliphatics and functionalized	OFR	10	high	1	0	0.904704
DTXSID70872796	59447573	59447-57-3	Poly(pentabromobenzyl acrylate)		C=CC(=O)OCC1=C(C(=C(C(=C1Br)Br)Br)Br)Br	pubchem_smiles	0	0	0	1	1	1	0	0	1	0	0	0	0	0	1	1	1	0	0	0	1	polyhalogenated benzenes		6	high	0	0	0.904704
DTXSID5021174	59536651	59536-65-1	Polybrominated biphenyls (PBB)		C1=CC(=C(C(=C1C2=CC(=C(C(=C2)Br)Br)Br)Br)Br)Br	pubchem_smiles	0	0	0	0	0	1	0	0	1	0	0	0	0	0	0	0	1	0	0	0	1	polyhalogenated benzenes		2	med	0	0	0.936045
DTXSID2069365	59789514	59789-51-4	1H-Pyrrole-2,5-dione, 1-(2,4,6-tribromophenyl)-	C10H4Br3NO2	BrC1=CC(Br)=C(N2C(=O)C=CC2=O)C(Br)=C1	qsar_ready_smiles	0	0	0	0	1	0	0	1	0	0	0	0	0	0	1	1	1	0	0	0	1	polyhalogenated benzenes		4	high	0	0	0.610625
DTXSID40890902	59794159	59794-15-9	Calcium borate silicate		B([O-])([O-])[O-].B([O-])([O-])[O-].O[Si](=O)O.[Ca+2].[Ca+2].[Ca+2]	pubchem_smiles	0	0	0	0	0	1	0	0	0	0	0	0	0	0	0	0	0	0	0	1	1			1	low	0	0	0.896549
DTXSID60975467	60044248	60044-24-8	2,2',4,5-Tetrabromo-1,1'-biphenyl	C12H6Br4	BrC1=CC=CC=C1C1=CC(Br)=C(Br)C=C1Br	qsar_ready_smiles	0	0	0	1	0	1	0	0	0	1	0	0	0	0	0	0	1	0	0	0	1	polyhalogenated benzenes		3	med	1	0	0.924704
DTXSID5074769	60044259	60044-25-9	PBB 053	C12H6Br4	BrC1=CC(=C(Br)C=C1)C1=C(Br)C=CC=C1Br	qsar_ready_smiles	0	0	1	1	0	0	0	0	0	0	0	0	0	0	0	0	1	0	0	0	1	polyhalogenated benzenes	see supplemental NAS note	1	low	1	0	0.866208
DTXSID10208772	60044260	60044-26-0	3,3',4,4',5,5'-Hexabromobiphenyl	C12H4Br6	BrC1=CC(=CC(Br)=C1Br)C1=CC(Br)=C(Br)C(Br)=C1	qsar_ready_smiles	0	0	0	1	0	1	0	0	0	1	0	0	0	0	1	0	1	0	0	0	1	polyhalogenated benzenes		4	high	1	0	0.913138
DTXSID9030048	60348609	60348-60-9	2,2',4,4',5-Pentabromodiphenyl ether	C12H5Br5O	BrC1=CC(Br)=C(OC2=C(Br)C=C(Br)C(Br)=C2)C=C1	qsar_ready_smiles	0	0	0	1	0	1	0	0	0	1	1	1	0	0	1	0	1	0	0	0	1	polyhalogenated diphenyl ethers		6	high	1	0	0.960251
DTXSID00894087	60371144	60371-14-4	Bromkal 70				1	0	1	0	0	1	0	0	0	0	0	0	0	0	0	0	1	0	0	0	1	polyhalogenated diphenyl ethers		1	low	0	0	0
DTXSID30209584	60763395	60763-39-5	Isopropyl diphenyl phosphate	C15H17O4P	CC(C)OP(=O)(OC1=CC=CC=C1)OC1=CC=CC=C1	qsar_ready_smiles	0	0	0	0	0	0	0	1	0	0	0	0	0	0	0	0	0	1	0	0	1			1	low	0	0	0.915922
DTXSID1069455	61090899	61090-89-9	2,4,8,10-Tetraoxa-3,9-diphosphaspiro[5.5]undecane, 3,9-bis[3-bromo-2,2-bis(bromomethyl)propoxy]-, 3,9-dioxide	C15H24Br6O8P2	BrCC(CBr)(CBr)COP1(=O)OCC2(CO1)COP(=O)(OCC(CBr)(CBr)CBr)OC2	qsar_ready_smiles	0	0	0	1	0	0	0	0	1	0	0	0	0	0	0	0	1	0	0	0	1	polyhalogenated organophosphates		2	med	1	0	0.937141
DTXSID60886428	61262531	61262-53-1	Benzene, 1,1'-[1,2-ethanediylbis(oxy)]bis[2,3,4,5,6-pentabromo-	C14H4Br10O2	BrC1=C(Br)C(Br)=C(OCCOC2=C(Br)C(Br)=C(Br)C(Br)=C2Br)C(Br)=C1Br	qsar_ready_smiles	0	0	0	1	1	0	0	1	1	0	0	0	1	0	1	1	1	0	0	0	1	polyhalogenated phenol-aliphatic ether		7	high	1	0	0.963187
DTXSID701016695	61288139	61288-13-9	Bromkal 80				1	0	0	0	0	0	0	0	1	0	0	0	0	0	0	0	1	0	0	0	1	polyhalogenated diphenyl ethers		1	low	0	0	0
DTXSID401016696	61368341	61368-34-1	Tribromostyrene (mixed isomers)		C1=CC=C(C=C1)C(=C(Br)Br)Br	pubchem_smiles	0	0	0	1	0	0	0	1	0	0	0	0	0	0	0	0	1	0	0	0	1	polyhalogenated benzene aliphatics and functionalized		2	med	1	0	0.664159
DTXSID90894430	61583606	61583-60-6	Molybdenum zinc oxide		[O-2].[O-2].[O-2].[O-2].[Zn+2].[Mo]	pubchem_smiles	0	0	0	1	0	0	0	0	0	0	0	0	0	0	0	0	0	0	0	1	1			1	low	0	0	0.80702
DTXSID7028061	61788769	61788-76-9	Chloroalkanes		CCCC(CCC(CC(C(CCC(CCC(C(CC(C)Cl)Cl)Cl)Cl)Cl)Cl)Cl)Cl	pubchem_smiles	0	0	0	0	1	0	1	0	0	1	0	0	0	0	0	0	1	0	0	0	1	polyhalogenated aliphatic chains		3	med	0	0	0.875016
DTXSID80107622	61840220	61840-22-0	Antiblaze 19				0	0	0	1	0	0	0	0	1	0	0	0	0	0	0	0	0	1	0	0	1		Handbook of Organophosphorus Chemistry, Robert Engel, 1992, CRC Oress small polymer, non-halogenated phosphate	2	med	0	0	0
DTXSID601017119	62588947	62588-94-7	Tetrakis(hydroxymethyl)phosphonium acetate-phosphate (1:1)	C10H29O14P3	OCP(CO)(CO)CO	qsar_ready_smiles	0	1	0	0	0	0	0	0	1	0	0	0	0	0	0	0	0	1	0	1	1			1	low	0	0	0.750605
DTXSID00889812	63316336	63316-33-6	Benzenesulfonic acid, 3,3'-sulfonylbis-, potassium salt (1:2)	C12H8K2O8S3	OS(=O)(=O)C1=CC(=CC=C1)S(=O)(=O)C1=CC(=CC=C1)S(O)(=O)=O	qsar_ready_smiles	0	1	0	0	1	1	0	0	0	0	0	0	0	0	0	0	0	0	0	1	1			2	med	0	0	0.633664
DTXSID30872797	63316438	63316-43-8	Potassium 3-(phenylsulfonyl)benzenesulfonate	C12H9KO5S2	OS(=O)(=O)C1=CC=CC(=C1)S(=O)(=O)C1=CC=CC=C1	qsar_ready_smiles	0	0	0	0	1	1	0	0	0	0	0	0	0	0	0	1	0	0	0	1	1			3	med	0	0	0.683481
DTXSID30881107	63387280	63387-28-0	1,2,3,4,5-Pentabromo-6-(2,3,4,5-tetrabromophenoxy)benzene	C12HBr9O	BrC1=CC(OC2=C(Br)C(Br)=C(Br)C(Br)=C2Br)=C(Br)C(Br)=C1Br	qsar_ready_smiles	0	0	0	0	0	1	0	0	0	0	0	1	0	0	1	0	1	0	0	0	1	polyhalogenated diphenyl ethers		3	med	0	0	0.98377
DTXSID1033325	63449398	63449-39-8	Chlorinated paraffins		CCCC(CCCC(CCC(CCC(CCC(CCCC(CCC)Cl)Cl)Cl)Cl)Cl)Cl	pubchem_smiles	0	0	0	1	1	1	0	1	1	1	1	0	0	0	0	1	1	0	0	0	1	polyhalogenated aliphatic chains	Data sources 4 and 7 also reported old generic CAS 51990126 Rolled into this CAS 63449398	8	high	1	0	0.629383
DTXSID101016697	63747580	63747-58-0	Poly-(m-phenylene methylphosphonate)				0	0	0	0	1	1	0	0	0	0	0	0	0	0	0	0	0	1	0	0	1			2	med	0	0	0
DTXSID3024233	63936561	63936-56-1	Nonabromodiphenyl ether		C1=C(C(=C(C(=C1Br)Br)Br)Br)OC2=C(C(=C(C(=C2Br)Br)Br)Br)Br	pubchem_smiles	0	0	0	0	1	0	0	0	1	0	0	0	1	0	1	0	1	0	0	0	1	polyhalogenated diphenyl ethers		4	high	0	1	0.98377
DTXSID60107625	64176427	64176-42-7	Antiblaze 78				0	1	0	0	0	0	0	0	1	0	0	0	0	0	0	0	0	0	1	0	1		mixture	1	low	0	0	0
DTXSID00214802	64532952	64532-95-2	Tris[2-(propan-2-yl)phenyl] phosphate	C27H33O4P	CC(C)C1=CC=CC=C1OP(=O)(OC1=CC=CC=C1C(C)C)OC1=CC=CC=C1C(C)C	qsar_ready_smiles	0	0	0	0	0	1	0	0	0	0	0	0	0	0	1	0	0	1	0	0	1			2	med	0	0	0.887289
DTXSID70983452	64864080	64864-08-0	Sodium bis(2,3-dibromopropyl) phosphate	C6H10Br4NaO4P	OP(=O)(OCC(Br)CBr)OCC(Br)CBr	qsar_ready_smiles	1	0	0	0	0	0	0	0	1	0	0	0	0	0	0	0	1	0	0	0	1	polyhalogenated organophosphates		1	low	0	0	0.972532
DTXSID90573490	65075083	65075-08-3	1,4-Dibromo-2-(4-bromophenoxy)benzene	C12H7Br3O	BrC1=CC=C(OC2=C(Br)C=CC(Br)=C2)C=C1	qsar_ready_smiles	0	0	1	0	0	1	0	0	0	0	0	0	0	0	0	0	1	0	0	0	1	polyhalogenated diphenyl ethers		1	low	0	1	0.888387
DTXSID3028269	65652417	65652-41-7	Bis(tert-butylphenyl)phenyl phosphate		CC(C)(C)C1=CC=CC=C1OP(=O)(OC2=CC=CC=C2)OC3=CC=CC=C3C(C)(C)C	pubchem_smiles	0	0	0	0	0	1	0	0	0	0	0	0	1	0	1	0	0	1	0	0	1			3	med	0	0	0.907367
DTXSID7049631	65997173	65997-17-3	Fiberglass				0	0	0	0	0	1	0	0	0	0	0	0	0	0	0	0	0	0	0	0	0		fiberglass is not a flame retardant	1	low	0	0	0
DTXSID10886791	66034171	66034-17-1	Diphosphoric acid, compd. with piperazine (1:1)	C4H14N2O7P2	C1CNCCN1.OP(O)(=O)OP(O)(O)=O	canonical_smiles	0	1	0	0	1	1	0	0	0	0	0	0	0	0	1	0	0	0	0	0	1			3	med	0	0	0.2226
DTXSID9070406	66108370	66108-37-0	2,2-Bis(bromomethyl)-3-chloropropyl bis[2-chloro-1-(chloromethyl)ethyl] phosphate	C11H18Br2Cl5O4P	ClCC(CCl)OP(=O)(OCC(CCl)(CBr)CBr)OC(CCl)CCl	qsar_ready_smiles	0	0	0	1	0	0	0	0	0	0	0	1	0	0	1	0	1	0	0	0	1	polyhalogenated organophosphates		3	med	1	0	0.972387
DTXSID801016698	66519184	66519-18-4	potassium bis(2,3-dibromopropyl) phosphate	C6H10Br4KO4P	OP(=O)(OCC(Br)CBr)OCC(Br)CBr	qsar_ready_smiles	1	0	0	0	0	0	0	0	1	0	0	0	0	0	0	0	1	0	0	0	1	polyhalogenated organophosphates		1	low	0	0	0.972532
DTXSID70867243	66710972	66710-97-2	Bis(p-acryloxyethoxy)tetrabromobisphenol A	C25H24Br4O6	CC(C)(C1=CC(Br)=C(OCCOC(=O)C=C)C(Br)=C1)C1=CC(Br)=C(OCCOC(=O)C=C)C(Br)=C1	qsar_ready_smiles	0	0	0	1	0	1	1	0	1	1	0	0	0	1	1	0	1	0	0	0	1	polyhalogenated bisphenol aliphatics and functionalized		7	high	1	0	0.799965
DTXSID70218014	67733522	67733-52-2	1,1'-Biphenyl, 2,2',3,4,4',5,5'-heptabromo-	C12H3Br7	BrC1=CC(Br)=C(Br)C=C1C1=CC(Br)=C(Br)C(Br)=C1Br	qsar_ready_smiles	0	0	0	1	0	1	0	0	1	1	0	0	0	0	1	0	1	0	0	0	1	polyhalogenated benzenes		5	high	1	0	0.952971
DTXSID0021173	67774327	67774-32-7	Firemaster FF-1		C1=C(C(=CC(=C1Br)Br)Br)C2=CC(=C(C=C2Br)Br)Br	pubchem_smiles	1	0	0	0	0	0	0	0	1	0	0	0	0	0	1	0	0	0	1	0	1			2	med	0	0	0
DTXSID50879985	67797095	67797-09-5	BDE-202	C12H2Br8O	BrC1=CC(Br)=C(Br)C(OC2=C(Br)C(Br)=CC(Br)=C2Br)=C1Br	qsar_ready_smiles	0	0	0	0	0	1	0	0	0	0	0	1	0	0	1	0	1	0	0	0	1	polyhalogenated diphenyl ethers		3	med	0	0	0.959707
DTXSID50218113	67888964	67888-96-4	1,1'-Biphenyl, 2,2',4,5,5'-pentabromo-	C12H5Br5	BrC1=CC(=C(Br)C=C1)C1=CC(Br)=C(Br)C=C1Br	qsar_ready_smiles	0	0	0	1	0	1	0	0	1	1	0	0	0	0	1	0	1	0	0	0	1	polyhalogenated benzenes		5	high	1	0	0.924704
DTXSID10218114	67888975	67888-97-5	2,4,5,3',4'-Pentabromobiphenyl	C12H5Br5	BrC1=CC(Br)=C(Br)C=C1C1=CC(Br)=C(Br)C=C1	qsar_ready_smiles	0	0	0	0	0	1	0	0	1	0	0	0	0	0	0	0	1	0	0	0	1	polyhalogenated benzenes		2	med	0	1	0.924704
DTXSID70218115	67888986	67888-98-6	2,2',3,4,4',5-Hexabromobiphenyl	C12H4Br6	BrC1=CC(Br)=C(Br)C=C1C1=C(Br)C(Br)=C(Br)C=C1	qsar_ready_smiles	0	0	1	0	0	0	0	0	1	0	0	0	0	0	0	0	1	0	0	0	1	polyhalogenated benzenes		1	low	0	1	0.952971
DTXSID30218116	67888997	67888-99-7	2,3',4,4'5,5'-Hexabromobiphenyl	C12H4Br6	BrC1=CC(=CC(Br)=C1Br)C1=CC(Br)=C(Br)C=C1Br	qsar_ready_smiles	0	0	1	0	0	0	0	0	1	0	0	0	0	0	0	0	1	0	0	0	1	polyhalogenated benzenes		1	low	0	1	0.952971
DTXSID10987252	67889003	67889-00-3	2,3,4,5,2',3',4',5'-Octabromobiphenyl	C12H2Br8	BrC1=C(Br)C(Br)=C(Br)C(=C1)C1=CC(Br)=C(Br)C(Br)=C1Br	qsar_ready_smiles	0	0	0	1	0	1	0	0	1	1	0	0	0	0	0	0	1	0	0	0	1	polyhalogenated benzenes		4	high	1	0	0.952971
DTXSID3097842	68333799	68333-79-9	Ammonium polyphosphates		[NH4+].[NH4+].[NH4+].[O-]P(=O)([O-])[O-]	pubchem_smiles	0	0	0	1	1	1	0	1	1	0	1	0	1	0	1	1	0	0	0	1	1		Inorganic	9	high	0	0	0.89909
DTXSID6098467	68441463	68441-46-3	1,3-Butadiene, homopolymer, brominated				0	0	0	0	0	0	0	1	1	0	0	0	0	0	1	0	0	0	1	0	1		polymeric	3	med	0	0	0
DTXSID401012399	68441623	68441-62-3	2-Butyne-1,4-diol, polymer with 2-(chloromethyl)oxirane, brominated, dehydrochlorinated, methoxylated		C1C(O1)CCl.C(C#CCO)O	pubchem_smiles	0	0	0	0	0	0	1	1	0	0	1	0	0	0	0	0	0	0	1	0	1		polymeric	3	med	0	0	0
DTXSID2029458	68527015	68527-01-5	Bromo chloro C12-30 a-alkenes				0	0	0	0	0	0	0	0	1	0	0	0	1	0	1	0	1	0	0	0	1	polyhalogenated aliphatic chains		3	med	0	0	0
DTXSID7028695	68527026	68527-02-6	Alkenes, C12-24, chloro		C=CCCCC=CCCCCCCl	pubchem_smiles	0	0	0	0	1	0	0	0	0	0	0	0	1	0	1	0	1	0	0	0	1	polyhalogenated aliphatic chains		3	med	0	0	0.767691
DTXSID4030047	68631492	68631-49-2	2,2',4,4',5,5'-Hexabromodiphenyl ether	C12H4Br6O	BrC1=CC(Br)=C(OC2=CC(Br)=C(Br)C=C2Br)C=C1Br	qsar_ready_smiles	0	0	0	1	0	1	0	0	0	1	1	1	0	0	1	0	1	0	0	0	1	polyhalogenated diphenyl ethers		6	high	1	0	0.960251
DTXSID60988350	68664062	68664-06-2	Diphenyl methylphosphonate--4,4'-(propane-2,2-diyl)diphenol (1/1)	C28H29O5P	CC(C)(C1=CC=C(O)C=C1)C1=CC=C(O)C=C1.CP(=O)(OC1=CC=CC=C1)OC1=CC=CC=C1	canonical_smiles	0	1	0	0	1	1	0	0	0	0	0	0	0	0	0	0	0	1	0	0	1			2	med	0	0	0.894084
DTXSID5028873	68920707	68920-70-7	Alkanes, C6-18, chloro				1	0	0	0	1	0	1	0	1	1	0	0	0	0	0	0	1	0	0	0	1	polyhalogenated aliphatic chains		4	high	0	0	0
DTXSID90872793	68928701	68928-70-1	2,2'-[(1-Methylethylidene)bis[(dibromo-4,1-phenylene)oxymethylene]]bis[oxirane]-4,4'-(1-methylethylidene)bis[2,6-dibromophenol] copolymer		CC(C)(C1=CC(=C(C(=C1)Br)O)Br)C2=CC(=C(C(=C2)Br)O)Br.CC(C)(C1=CC(=C(C(=C1)Br)OCC2CO2)Br)C3=CC(=C(C(=C3)Br)OCC4CO4)Br	pubchem_smiles	0	0	0	1	1	1	1	0	0	0	0	0	0	0	1	1	0	0	1	0	1		polymeric	6	high	0	0	0
DTXSID2071867	68928803	68928-80-3	Diphenyl ether, heptabromo derivative		BrC1=C(Br)C(OC2=C(Br)C(Br)=C(Br)C(Br)=C2Br)=CC=C1	canonical_smiles	0	0	0	0	1	1	0	0	1	0	0	0	1	0	0	0	1	0	0	0	1	polyhalogenated diphenyl ethers		4	high	0	1	0.98377
DTXSID20872645	68937406	68937-40-6	Triphenyl phosphates tert-butylated		CC(C)CC1=CC=C(C=C1)OP(=O)(OC2=CC=C(C=C2)CC(C)C)OC3=CC=C(C=C3)CC(C)C	pubchem_smiles	0	0	0	0	0	1	0	0	0	0	1	0	0	0	0	0	0	1	1	0	1			2	med	0	0	0.878902
DTXSID4028880	68937417	68937-41-7	Triphenyl phosphates isopropylated		CC(C)C1=CC=C(C=C1)OP(=O)(OC2=CC=C(C=C2)C(C)C)OC3=CC=C(C=C3)C(C)C	pubchem_smiles	0	0	0	1	1	1	0	1	1	0	1	0	1	0	1	0	0	1	0	0	1		organic-non-halognated	8	high	0	0	0.887289
DTXSID5028902	68952330	68952-33-0	Tar acids, cresylic, C8-rich, phosphates				0	1	0	0	0	1	0	0	0	0	0	0	0	0	0	0	0	0	1	0	1		mixture	1	low	0	0	0
DTXSID0028903	68952352	68952-35-2	Tar acids, cresylic, Ph phosphates				0	1	0	0	0	0	0	1	0	0	0	0	0	0	0	0	0	0	1	0	1		mixture	1	low	0	0	0
DTXSID9028912	68953582	68953-58-2	Quaternary ammonium compounds, bis(hydrogenated tallow alkyl)dimethyl, salts with bentonite				0	0	0	0	1	1	0	0	0	0	0	0	0	0	0	0	0	0	1	1	1			2	med	0	0	0
DTXSID50988682	68955419	68955-41-9	1Bromo4chlorodecane	C10H20BrCl	CCCCCCC(Cl)CCCBr	qsar_ready_smiles	0	0	0	0	0	0	0	0	0	0	0	0	0	0	1	0	1	0	0	0	1	polyhalogenated aliphatic chains		1	low	0	0	0.845564
DTXSID6052823	69012642	69012-64-2	Fumes, silica				0	0	0	0	0	1	0	0	0	0	0	0	0	0	0	0	0	0	0	0	0		Physical form, not a flame retardant.	1	low	0	0	0
DTXSID80988973	69248120	69248-12-0	Tetrakis(hydroxymethyl)phosphanium iodide	C4H12IO4P	OCP(CO)(CO)CO	qsar_ready_smiles	0	0	0	0	0	0	0	0	1	0	0	0	0	0	0	0	0	0	0	0	0		Flag for iodide. Not effective as flame retardants. One of many possible tetrakis flame retardants	1	low	0	0	0.750605
DTXSID00219337	69278597	69278-59-7	1,1'-Biphenyl, 2,2',3,4',5',6-hexabromo-	C12H4Br6	BrC1=CC(Br)=C(Br)C=C1C1=C(Br)C=CC(Br)=C1Br	qsar_ready_smiles	0	0	1	0	0	0	0	0	1	0	0	0	0	0	0	0	1	0	0	0	1	polyhalogenated benzenes		1	low	0	1	0.924704
DTXSID60219338	69278600	69278-60-0	2,2',3,3',4,4',5-Heptabromobiphenyl	C12H3Br7	BrC1=C(Br)C(Br)=C(C=C1)C1=CC(Br)=C(Br)C(Br)=C1Br	qsar_ready_smiles	0	0	1	0	0	0	0	0	1	0	0	0	0	0	0	0	1	0	0	0	1	polyhalogenated benzenes		1	low	0	1	0.952971
DTXSID20219339	69278611	69278-61-1	1,1'-Biphenyl, 2,2',3,3',4,4',5,6'-octabromo-	C12H2Br8	BrC1=CC(Br)=C(Br)C(Br)=C1C1=CC(Br)=C(Br)C(Br)=C1Br	qsar_ready_smiles	0	0	1	0	0	0	0	0	0	0	0	0	0	0	1	0	1	0	0	0	1	polyhalogenated benzenes		1	low	0	1	0.969686
DTXSID30219340	69278622	69278-62-2	2,2',3,3',4,4',5,5',6-Nonabromo-1,1'-biphenyl	C12HBr9	BrC1=CC(=C(Br)C(Br)=C1Br)C1=C(Br)C(Br)=C(Br)C(Br)=C1Br	qsar_ready_smiles	0	0	0	1	0	1	0	0	1	1	0	0	0	0	1	0	1	0	0	0	1	polyhalogenated benzenes		5	high	1	0	0.969686
DTXSID90872798	69882117	69882-11-7	2,4-(or 2,6)-Dibromophenol, homopolymer		C1=CC(=C(C(=C1)Br)O)Br.C1=CC(=C(C=C1Br)Br)O	pubchem_smiles	0	0	0	0	0	0	0	1	1	0	0	0	0	0	1	1	0	0	1	0	1		polymeric	4	high	0	0	0
DTXSID80220168	69887112	69887-11-2	2,2',3,3',4,5,5',6'-Octabromobiphenyl	C12H2Br8	BrC1=CC(Br)=C(Br)C(=C1Br)C1=CC(Br)=C(Br)C(Br)=C1Br	qsar_ready_smiles	0	0	1	0	0	0	0	0	0	0	0	0	0	0	1	0	1	0	0	0	1	polyhalogenated benzenes		1	low	0	1	0.952971
DTXSID501016699	70156795	70156-79-5	1,1'-sulfonylbis(3,5-dibromo-4-methoxybenzene)	C14H10Br4O4S	COC1=C(Br)C=C(C=C1Br)S(=O)(=O)C1=CC(Br)=C(OC)C(Br)=C1	qsar_ready_smiles	0	0	0	1	0	0	1	0	0	1	0	0	0	1	1	0	1	0	0	0	1	polyhalogenated bisphenol aliphatics and functionalized		5	high	1	0	0.734993
DTXSID00103429	70715069	70715-06-9	Phosphonic acid, P-methyl-, dimethyl ester, polymer with oxirane and phosphorus oxide (P2O5)				0	0	0	0	0	0	0	1	0	0	0	0	0	0	0	0	0	0	1	0	1		polymeric	1	low	0	0	0
DTXSID4072154	70776179	70776-17-9	1,3,5-Triazine-2,4,6-triamine, compd. with 3,9-dihydroxy-2,4,8,10-tetraoxa-3,9-diphosphaspiro[5.5]undecane 3,9-dioxide (2:1)	C11H22N12O8P2	NC1=NC(N)=NC(N)=N1.NC1=NC(N)=NC(N)=N1.OP1(=O)OCC2(CO1)COP(O)(=O)OC2	canonical_smiles	0	1	0	0	0	0	0	0	1	0	0	0	0	0	0	0	0	1	0	0	1			1	low	0	0	0.924522
DTXSID40103802	71011126	71011-12-6	Alkanes, C12-13, chloro				0	0	0	1	1	0	1	0	1	1	0	1	0	0	0	0	1	0	0	0	1	polyhalogenated aliphatic chains		6	high	1	0	0
DTXSID301016700	71245277	71245-27-7	Dechloran 604	C13H4Br4Cl6	ClC1=C(Cl)C2(Cl)C(CC1(Cl)C2(Cl)Cl)C1=CC(Br)=C(Br)C(Br)=C1Br	qsar_ready_smiles	0	0	0	0	0	1	0	0	0	0	0	0	0	0	1	0	1	0	0	0	1	polyhalogenated carbocycles		2	med	0	0	0.906032
DTXSID00872800	71342773	71342-77-3	Phenol, 4,4'-(1-methylethylidene)bis[2,6-dibromo-, polymer with carbonic dichloride, bis(2,4,6-tribromophenyl) ester		CC(C)(C1=CC(=C(C(=C1)Br)O)Br)C2=CC(=C(C(=C2)Br)O)Br.C1=C(C=C(C(=C1Br)O)Br)Br.C(=O)(Cl)Cl	pubchem_smiles	0	0	0	0	0	1	1	1	1	0	0	0	0	0	1	1	0	0	1	0	1		polymeric	6	high	0	0	0
DTXSID30992969	72236727	72236-72-7	Bis(1,3-dichloropropan-2-yl) hydrogen phosphate	C6H11Cl4O4P	OP(=O)(OC(CCl)CCl)OC(CCl)CCl	qsar_ready_smiles	0	0	0	0	0	0	0	0	0	0	0	0	0	0	1	0	1	0	0	0	1	polyhalogenated organophosphates		1	low	0	0	0.964675
DTXSID801017115	73082492	73082-49-2	Cellulose, 6-carboxy, ion (neg.), tetrakis(hydroxymethyl)phosphonium				0	1	0	0	0	0	0	0	1	0	0	0	0	0	0	0	0	1	0	1	1		cation/anion	1	low	0	0	0
DTXSID501017116	73083235	73083-23-5	Phosphonium, tetrakis(hydroxymethyl)-, salt with cellulose carboxymethyl ether				0	1	0	0	0	0	0	0	1	0	0	0	0	0	0	0	0	1	0	0	1		cation/anion	1	low	0	0	0
DTXSID201017117	75019908	75019-90-8	Tetrakis(hydroxymethyl)phosphonium p-toluenesulfonate	C11H19O7PS	OC[P+](CO)(CO)CO.CC1=CC=C(C=C1)S([O-])(=O)=O	canonical_smiles	0	1	0	0	0	1	0	0	1	0	0	0	0	0	0	0	0	1	1	0	1			2	med	0	0	0.794623
DTXSID001016701	75795163	75795-16-3	1,3-bis(2,3-dibromopropyl)-5-(prop-2-en-1-yl)-1,3,5-triazinane-2,4,6-trione	C12H15Br4N3O3	BrCC(Br)CN1C(=O)N(CC=C)C(=O)N(CC(Br)CBr)C1=O	qsar_ready_smiles	0	0	0	1	0	0	1	0	0	1	1	0	0	1	1	0	1	0	0	0	1	polyhalogenated triazines		6	high	1	0	0.86393
DTXSID0029557	76025086	76025-08-6	Bis(2-chloro-1-methylethyl) 2-chloropropyl phosphate	C9H18Cl3O4P	CC(Cl)COP(=O)(OC(C)CCl)OC(C)CCl	qsar_ready_smiles	0	0	0	1	0	0	0	0	0	0	0	0	0	0	0	0	1	0	0	0	1	polyhalogenated organophosphates		1	low	0	1	0.968606
DTXSID70274251	76649155	76649-15-5	(2-Chloro-1-methylethyl) bis(2-chloropropyl) phosphate	C9H18Cl3O4P	CC(Cl)COP(=O)(OCC(C)Cl)OC(C)CCl	qsar_ready_smiles	0	0	0	1	0	0	0	0	0	0	0	0	0	0	0	0	1	0	0	0	1	polyhalogenated organophosphates		1	low	0	1	0.968606
DTXSID1029049	77098078	77098-07-8	Tetrabromophthalic acid mixed esters with diethylene glycol and propylene glycol				1	0	0	1	1	1	1	0	1	0	0	0	1	0	1	0	0	0	0	0	1			7	high	0	0	0
DTXSID4074770	77102820	77102-82-0	PBB 077	C12H6Br4	BrC1=C(Br)C=C(C=C1)C1=CC(Br)=C(Br)C=C1	qsar_ready_smiles	0	0	0	1	0	1	0	0	0	1	0	0	0	0	0	0	1	0	0	0	1	polyhalogenated benzenes		3	med	1	0	0.782011
DTXSID301012772	77226905	77226-90-5	Carbonic acid, diphenyl ester, polymer with diphenyl P-methylphosphonate and 4,4'-(1-methylethylidene)bis[phenol]				0	0	0	0	1	1	0	0	0	0	0	0	0	0	0	0	0	0	1	0	1		polymeric	2	med	0	0	0
DTXSID10229705	79481213	79481-21-3	Phosphonium, tetrakis(hydroxymethyl)-, 1-naphthalenesulfonate (salt)	C14H19O7PS	OC[P+](CO)(CO)CO.[O-]S(=O)(=O)C1=CC=CC2=CC=CC=C12	canonical_smiles	0	1	0	0	0	0	0	0	1	0	0	0	0	0	0	0	0	1	0	1	1			1	low	0	0	0.793611
DTXSID101000529	79481224	79481-22-4	Tetrakis(hydroxymethyl)phosphanium naphthalene-2-sulfonate	C14H19O7PS	OC[P+](CO)(CO)CO.[O-]S(=O)(=O)C1=CC2=CC=CC=C2C=C1	canonical_smiles	0	0	0	0	0	0	0	0	1	0	0	0	0	0	0	0	0	1	0	0	1			1	low	0	0	0.793611
DTXSID501000614	79596319	79596-31-9	1~2~,1~3~,1~4~,1~5~,1~6~,2~3~,2~4~,3~2~,3~3~,3~4~,3~5~,3~6~Dodecabromo1~1~,2~1~:2~2~,3~1~terphenyl	C18H2Br12	BrC1=C(Br)C(=C(C=C1)C1=C(Br)C(Br)=C(Br)C(Br)=C1Br)C1=C(Br)C(Br)=C(Br)C(Br)=C1Br	qsar_ready_smiles	0	0	0	0	0	0	0	0	0	0	0	0	0	0	1	0	1	0	0	0	1	polyhalogenated benzenes		1	low	0	0	0.969686
DTXSID60229856	79755434	79755-43-4	3,5Dibromo2(2,4dibromophenoxy)phenol	C12H6Br4O2	OC1=C(OC2=C(Br)C=C(Br)C=C2)C(Br)=CC(Br)=C1	qsar_ready_smiles	0	0	1	0	0	0	0	0	0	0	0	0	0	0	1	0	1	0	0	0	1	polyhalogenated diphenyl ethers		1	low	0	0	0.907018
DTXSID001002372	82001216	82001-21-6	Bis[(pentabromophenyl)methyl] 3,4,5,6-tetrabromobenzene-1,2-dicarboxylate	C22H4Br14O4	BrC1=C(Br)C(Br)=C(COC(=O)C2=C(C(=O)OCC3=C(Br)C(Br)=C(Br)C(Br)=C3Br)C(Br)=C(Br)C(Br)=C2Br)C(Br)=C1Br	qsar_ready_smiles	0	0	0	1	0	0	0	0	0	0	0	0	0	0	1	0	1	0	0	0	1	polyhalogenated phthalates/benzoates/imides		2	med	1	0	0.921917
DTXSID40858926	82865892	82865-89-2	2,2',3,3',4,4'-Hexabromo-1,1'-biphenyl	C12H4Br6	BrC1=C(Br)C(Br)=C(C=C1)C1=C(Br)C(Br)=C(Br)C=C1	qsar_ready_smiles	0	0	1	0	0	0	0	0	0	0	0	0	0	0	1	0	1	0	0	0	1	polyhalogenated benzenes		1	low	0	1	0.936045
DTXSID2074110	83242233	83242-23-3	2-tert-Butylphenyl diphenyl phosphate	C22H23O4P	CC(C)(C)C1=C(OP(=O)(OC2=CC=CC=C2)OC2=CC=CC=C2)C=CC=C1	qsar_ready_smiles	0	0	0	0	0	0	0	0	0	0	0	0	0	0	1	0	0	1	0	0	1			1	low	0	0	0.907367
DTXSID90577711	83694717	83694-71-7	1-Bromo-3-(4-bromophenoxy)benzene	C12H8Br2O	BrC1=CC=C(OC2=CC(Br)=CC=C2)C=C1	qsar_ready_smiles	0	0	1	0	0	1	0	0	0	0	0	0	0	0	0	0	1	0	0	0	1	polyhalogenated diphenyl ethers		1	low	0	1	0.824198
DTXSID60232825	83929695	83929-69-5	2,2',3,3',5,5',6,6'Octabromo4phenoxy1,1'biphenyl	C18H6Br8O	BrC1=CC(Br)=C(Br)C(=C1Br)C1=C(Br)C(Br)=C(OC2=CC=CC=C2)C(Br)=C1Br	qsar_ready_smiles	0	0	0	0	0	0	0	0	0	0	0	0	0	0	1	0	1	0	0	0	1	polyhalogenated benzenes		1	low	0	0	0.979855
DTXSID20872665	84082382	84082-38-2	C10-21, chloro				1	0	0	0	0	0	1	0	1	1	0	0	0	0	0	0	1	0	0	0	1	polyhalogenated aliphatic chains		3	med	0	0	0
DTXSID601004590	84282279	84282-27-9	2Bromoethyl 5bromopentyl 2chloroethyl phosphate	C9H18Br2ClO4P	ClCCOP(=O)(OCCBr)OCCCCCBr	qsar_ready_smiles	0	0	0	0	0	0	0	0	0	0	0	0	0	0	1	0	1	0	0	0	1	polyhalogenated organophosphates		1	low	0	0	0.948762
DTXSID90866551	84303468	84303-46-8	3,3',4,4',5-Pentabromo-1,1'-biphenyl	C12H5Br5	BrC1=CC=C(C=C1Br)C1=CC(Br)=C(Br)C(Br)=C1	qsar_ready_smiles	0	0	0	1	0	0	0	0	0	1	0	0	0	0	0	0	1	0	0	0	1	polyhalogenated benzenes		2	med	1	0	0.913138
DTXSID90233264	84303480	84303-48-0	1,1'-Biphenyl, 2,3',4,4',5',6-hexabromo-	C12H4Br6	BrC1=CC(Br)=C(C(Br)=C1)C1=CC(Br)=C(Br)C(Br)=C1	qsar_ready_smiles	0	0	0	0	0	0	0	0	1	0	0	0	0	0	0	0	1	0	0	0	1	polyhalogenated benzenes		1	low	0	1	0.955818
DTXSID80872666	84776067	84776-06-7	Alkanes, C10-32, chloro				1	0	0	0	0	0	1	0	1	0	0	0	0	0	0	0	1	0	0	0	1	polyhalogenated aliphatic chains		2	med	0	0	0
DTXSID40872667	84776078	84776-07-8	Alkanes, C16-27, chloro				1	0	0	0	0	0	0	0	1	0	0	0	0	0	0	0	1	0	0	0	1	polyhalogenated aliphatic chains		1	low	0	0	0
DTXSID2052732	84852539	84852-53-9	1,1'-Ethane-1,2-diylbis(pentabromobenzene)	C14H4Br10	BrC1=C(Br)C(Br)=C(CCC2=C(Br)C(Br)=C(Br)C(Br)=C2Br)C(Br)=C1Br	qsar_ready_smiles	0	0	0	1	1	1	1	1	0	1	1	1	1	1	1	1	1	0	0	0	1	polyhalogenated benzene aliphatics and functionalized	OFR	12	high	1	0	0.928042
DTXSID00872668	85049269	85049-26-9	Alkanes, C16-​35, chloro				1	0	0	0	0	0	0	0	1	0	0	0	0	0	0	0	1	0	0	0	1	polyhalogenated aliphatic chains		1	low	0	0	0
DTXSID3029813	85422920	85422-92-0	Chlorinated paraffin oils				1	0	0	0	0	0	1	0	1	0	0	0	0	0	0	0	1	0	0	0	1	polyhalogenated aliphatic chains		2	med	0	0	0
DTXSID9047548	85446179	85446-17-9	1,1'-Oxybis(2,3,4,5-tetrabromobenzene)	C12H2Br8O	BrC1=C(Br)C(Br)=C(Br)C(OC2=CC(Br)=C(Br)C(Br)=C2Br)=C1	qsar_ready_smiles	0	0	0	1	0	1	0	0	0	0	0	0	0	0	1	0	1	0	0	0	1	polyhalogenated diphenyl ethers		3	med	1	0	0.975126
DTXSID40105260	85535848	85535-84-8	C10-13 chloro alkanes				0	0	0	1	0	0	1	0	1	1	0	1	0	0	1	0	1	0	0	0	1	polyhalogenated aliphatic chains	SCCP	6	high	1	0	0
DTXSID2040313	85535859	85535-85-9	Cercelor S 52 (MCCP)				0	0	0	1	1	1	1	1	1	1	1	0	0	0	1	0	1	0	0	0	1	polyhalogenated aliphatic chains	Chlorinated Paraffins Also mapped to DTXSID10872457 in NAS, OFR ID #67	9	high	1	0	0
DTXSID60872629	85535860	85535-86-0	C18-28 Chloroalkanes				1	0	0	0	0	0	0	0	1	1	0	0	0	0	0	0	1	0	0	0	1	polyhalogenated aliphatic chains		2	med	0	0	0
DTXSID30872671	85536227	85536-22-7	Alkanes, C12-​14, chloro				1	0	0	0	0	0	1	0	1	0	0	0	0	0	0	0	1	0	0	0	1	polyhalogenated aliphatic chains		2	med	0	0	0
DTXSID70872670	85681738	85681-73-8	Chloroalkanes, C10-​14				1	0	0	0	0	0	1	0	1	1	0	0	0	0	0	0	1	0	0	0	1	polyhalogenated aliphatic chains		3	med	0	0	0
DTXSID30105330	88497567	88497-56-7	Benzene, ethenyl-, homopolymer, brominated		CCC(C)C1=CC=C(C=C1)Br	pubchem_smiles	0	0	0	1	1	1	1	1	0	0	0	0	0	0	1	1	0	0	1	0	1		polymeric	7	high	0	0	0
DTXSID70849024	90075915	90075-91-5	Bis[(pentabromophenyl)methyl] benzene-1,4-dicarboxylate	C22H8Br10O4	BrC1=C(Br)C(Br)=C(COC(=O)C2=CC=C(C=C2)C(=O)OCC2=C(Br)C(Br)=C(Br)C(Br)=C2Br)C(Br)=C1Br	qsar_ready_smiles	0	0	0	1	0	0	0	0	0	0	0	0	0	0	1	0	1	0	0	0	1	polyhalogenated phthalates/benzoates/imides		2	med	1	0	0.921917
DTXSID40888243	92484076	92484-07-6	2-Butenediamide, N1,N4-bis(2,4,6-tribromophenyl)-, (2E)-	C16H8Br6N2O2			0	0	0	0	1	0	0	0	0	0	0	0	0	0	0	0	1	0	0	0	1	polyhalogenated phthalates/benzoates/imides		1	low	0	0	0
DTXSID701016702	93202892	93202-89-2	N-2,3-Dibromopropyl-4,5-dibromohexahydrophthalimide	C11H13Br4NO2	BrCC(Br)CN1C(=O)C2CC(Br)C(Br)CC2C1=O	qsar_ready_smiles	0	0	0	0	1	0	0	0	0	0	0	0	0	0	0	0	1	0	0	0	1	polyhalogenated phthalates/benzoates/imides		1	low	0	0	0.73818
DTXSID80877030	93703481	93703-48-1	BDE-77	C12H6Br4O	BrC1=C(Br)C=C(OC2=CC(Br)=C(Br)C=C2)C=C1	qsar_ready_smiles	0	0	0	0	0	1	0	0	0	0	0	0	0	0	1	0	1	0	0	0	1	polyhalogenated diphenyl ethers		2	med	0	1	0.883673
DTXSID601015670	94334642	94334-64-2	Carbonic dichloride, polymer with 4,​4'-​(1-​methylethylidene)​bis[2,​6-​dibromophenol] and phenol		CC(C)(C1=CC(=C(C(=C1)Br)O)Br)C2=CC(=C(C(=C2)Br)O)Br.C1=CC=C(C=C1)O.C(=O)(Cl)Cl	pubchem_smiles	0	0	0	0	0	1	1	1	0	0	0	0	0	0	1	0	0	0	1	0	1		polymeric	4	high	0	0	0
DTXSID80893715	97416847	97416-84-7	1,1'-(Isopropylidene)bis(3,5-dibromo-4-(2,3-dibromo-2-methylpropoxy)benzene)	C23H24Br8O2	CC(Br)(CBr)COC1=C(Br)C=C(C=C1Br)C(C)(C)C1=CC(Br)=C(OCC(C)(Br)CBr)C(Br)=C1	qsar_ready_smiles	0	0	0	0	1	1	0	0	0	0	1	0	0	0	1	0	1	0	0	0	1	polyhalogenated bisphenol aliphatics and functionalized		4	high	0	0	0.933567
DTXSID30109297	97553430	97553-43-0	Paraffins (petroleum), normal C>10, chloro				1	0	0	0	0	0	1	0	1	1	0	0	0	0	0	0	1	0	0	0	1	polyhalogenated aliphatic chains		3	med	0	0	0
DTXSID60872669	97659466	97659-46-6	Alkanes, C10-26, chloro				1	0	0	0	0	0	1	0	1	1	0	0	0	0	0	0	1	0	0	0	1	polyhalogenated aliphatic chains		3	med	0	0	0
DTXSID70760588	98923489	98923-48-9	4-Bromo-2-chlorobutyl 3-bromo-2,2-dimethylpropyl phosphate	C9H17Br2ClO4P	CC(C)(CBr)COP(O)(=O)OCC(Cl)CCBr	qsar_ready_smiles	0	0	0	0	0	0	0	1	0	0	0	0	0	0	0	0	1	0	0	0	1	polyhalogenated organophosphates		1	low	0	0	0.970852
DTXSID00904130	99717563	99717-56-3	2-bromoallyl 2,4,6-tribromophenyl ethe	C9H6Br4O	BrC(=C)COC1=C(Br)C=C(Br)C=C1Br	qsar_ready_smiles	0	0	0	0	0	0	0	0	0	0	0	1	0	0	1	0	1	0	0	0	1	polyhalogenated phenol-aliphatic ether		2	med	0	0	0.864749
DTXSID30708183	103173666	103173-66-6	1,1'-Oxybis(3,5-dibromobenzene)	C12H6Br4O	BrC1=CC(OC2=CC(Br)=CC(Br)=C2)=CC(Br)=C1	qsar_ready_smiles	0	0	1	0	0	1	0	0	0	0	0	0	0	0	0	0	1	0	0	0	1	polyhalogenated diphenyl ethers		1	low	0	0	0.889054
DTXSID20858924	106232853	106232-85-3	Alkanes, C18-20, chloro				1	0	0	0	1	0	0	0	1	1	0	0	0	0	0	0	1	0	0	0	1	polyhalogenated aliphatic chains		3	med	0	0	0
DTXSID80858925	106232864	106232-86-4	Alkanes, C22-40, chloro				1	0	0	0	0	0	0	0	1	0	0	0	0	0	0	0	1	0	0	0	1	polyhalogenated aliphatic chains		1	low	0	0	0
DTXSID10872316	108171262	108171-26-2	C10-12 chloroalkanes		CCC(Cl)C(Cl)C(Cl)CC(Cl)C(Cl)C(C)Cl	canonical_smiles	1	0	0	0	0	0	1	0	1	1	0	0	0	0	0	0	1	0	0	0	1	polyhalogenated aliphatic chains		3	med	0	0	0.866872
DTXSID7024823	108171273	108171-27-3	Chloro C22-26 alkanes		CC(CCCC(CCCC(CCCC(CCCC(CCCC(CCCl)Cl)Cl)Cl)Cl)Cl)Cl	pubchem_smiles	1	0	0	0	0	0	0	0	1	0	0	0	0	0	0	0	1	0	0	0	1	polyhalogenated aliphatic chains		1	low	0	0	0.897926
DTXSID1074252	109678333	109678-33-3	1-Propanol, 3,3'-oxybis[2,2-bis(bromomethyl)-	C10H18Br4O3	OCC(CBr)(CBr)COCC(CO)(CBr)CBr	qsar_ready_smiles	0	0	0	1	1	0	0	0	1	0	1	0	0	0	1	0	1	0	0	0	1	polyhalogenated aliphatic chains		5	high	1	0	0.705582
DTXSID301016681	114955214	114955-21-4	diethyl (4,6-dichloro-1,3,5-triazin-2-yl)phosphonate	C7H10Cl2N3O3P	CCOP(=O)(OCC)C1=NC(Cl)=NC(Cl)=N1	qsar_ready_smiles	0	0	0	1	0	0	0	0	0	0	0	0	0	0	0	0	1	0	0	0	1	polyhalogenated triazines		1	low	1	0	0.917275
DTXSID80151024	115245073	115245-07-3	1,1'-Biphenyl, 2,4,5-tribromo-	C12H7Br3	BrC1=CC(Br)=C(Br)C=C1C1=CC=CC=C1	qsar_ready_smiles	0	0	0	1	0	1	0	0	0	1	0	0	0	0	0	0	1	0	0	0	1	polyhalogenated benzenes		3	med	1	0	0.939784
DTXSID50702527	116995325	116995-32-5	1,2,4,5-Tetrabromo-3-(2,4,6-tribromophenoxy)benzene	C12H3Br7O	BrC1=CC(Br)=C(OC2=C(Br)C(Br)=CC(Br)=C2Br)C(Br)=C1	qsar_ready_smiles	0	0	1	0	0	1	0	0	0	0	0	0	0	0	1	0	1	0	0	0	1	polyhalogenated diphenyl ethers		2	med	0	1	0.975796
DTXSID00879950	116995336	116995-33-6	BDE-147	C12H4Br6O	BrC1=CC(Br)=C(OC2=C(Br)C(Br)=CC(Br)=C2Br)C=C1	qsar_ready_smiles	0	0	1	0	0	1	0	0	0	0	0	0	0	0	0	0	1	0	0	0	1	polyhalogenated diphenyl ethers		1	low	0	0	0.960251
DTXSID50448655	117948637	117948-63-7	Benzene, 1,2,3,5-tetrabromo-4-(2,4,6-tribromophenoxy)-	C12H3Br7O	BrC1=CC(Br)=C(OC2=C(Br)C(Br)=C(Br)C=C2Br)C(Br)=C1	qsar_ready_smiles	0	0	0	0	0	1	0	0	0	0	0	0	0	0	1	0	1	0	0	0	1	polyhalogenated diphenyl ethers		2	med	0	1	0.983959
DTXSID9074775	117964213	117964-21-3	BDE-197	C12H2Br8O	BrC1=CC(Br)=C(OC2=C(Br)C(Br)=C(Br)C=C2Br)C(Br)=C1Br	qsar_ready_smiles	0	0	0	0	0	1	0	0	0	0	0	1	0	0	1	0	1	0	0	0	1	polyhalogenated diphenyl ethers		3	med	0	1	0.983959
DTXSID60152372	119264594	119264-59-4	1,1'-Biphenyl, 2,2',3,3',4,4',6,6'-octabromo-	C12H2Br8	BrC1=CC(Br)=C(Br)C(Br)=C1C1=C(Br)C(Br)=C(Br)C=C1Br	qsar_ready_smiles	0	0	1	0	0	0	0	0	0	0	0	0	0	0	1	0	1	0	0	0	1	polyhalogenated benzenes		1	low	0	1	0.969686
DTXSID20152373	119264607	119264-60-7	2,2',3,3',4,5',6,6'-Octabromobiphenyl	C12H2Br8	BrC1=CC(Br)=C(Br)C(=C1Br)C1=C(Br)C(Br)=C(Br)C=C1Br	qsar_ready_smiles	0	0	1	0	0	0	0	0	0	0	0	0	0	0	1	0	1	0	0	0	1	polyhalogenated benzenes		1	low	0	1	0.969686
DTXSID80152374	119264618	119264-61-8	2,2',3,4,4',5,6,6'-Octabromobiphenyl	C12H2Br8	BrC1=CC(Br)=C(C(Br)=C1)C1=C(Br)C(Br)=C(Br)C(Br)=C1Br	qsar_ready_smiles	0	0	1	0	0	0	0	0	0	0	0	0	0	0	1	0	1	0	0	0	1	polyhalogenated benzenes		1	low	0	1	0.969686
DTXSID40873533	119264629	119264-62-9	2,2',3,3',4,4',5,6,6'-Nonabromo-1,1'-biphenyl	C12HBr9	BrC1=CC(Br)=C(Br)C(Br)=C1C1=C(Br)C(Br)=C(Br)C(Br)=C1Br	qsar_ready_smiles	0	0	0	0	0	0	0	0	1	0	0	0	0	0	1	0	1	0	0	0	1	polyhalogenated benzenes		2	med	0	0	0.969686
DTXSID40152375	119264630	119264-63-0	2,2',3,3',4,5,5',6,6'-Nonobromobiphenyl	C12HBr9	BrC1=CC(Br)=C(Br)C(=C1Br)C1=C(Br)C(Br)=C(Br)C(Br)=C1Br	qsar_ready_smiles	0	0	0	0	0	0	0	0	1	0	0	0	0	0	1	0	1	0	0	0	1	polyhalogenated benzenes		2	med	0	1	0.969686
DTXSID701014956	121839529	121839-52-9	4,4'-(1-Methylethylidene)bisphenol tetrabromo deriv.				0	0	0	1	0	0	0	0	0	0	0	0	0	0	0	0	0	0	1	0	1			1	low	0	0	0
DTXSID401016703	125512870	125512-87-0	Hexabromohexane		C(C(C(C(C(CBr)Br)Br)Br)Br)Br	pubchem_smiles	0	0	0	0	1	0	0	0	0	0	0	0	0	0	0	0	1	0	0	0	1	polyhalogenated aliphatic chains		1	low	0	0	0.938297
DTXSID1029095	125997208	125997-20-8	Phosphoric acid, mixed 3-bromo-2,2-dimethylpropyl and 2-bromoethyl and 2-chloroethyl esters	C9H18Br2ClO4P			1	0	0	0	1	0	0	1	1	0	0	0	0	0	1	0	1	0	0	0	1	polyhalogenated organophosphates		4	high	0	1	0
DTXSID9029855	125997219	125997-21-9	Phosphoric trichloride, polymer with 1,3-benzenediol, phenyl ester				0	0	0	0	1	1	0	0	0	0	0	0	1	0	1	0	0	0	1	0	1		polymeric	4	high	0	0	0
DTXSID00873771	134237506	134237-50-6	(+/-)-α-Hexabromocyclododecane	C12H18Br6	BrC1CCC(Br)C(Br)CCC(Br)C(Br)CCC1Br	qsar_ready_smiles	0	0	0	1	0	1	0	0	0	1	0	1	0	0	1	0	1	0	0	0	1	polyhalogenated alicycles		5	high	1	0	0.808216
DTXSID60873772	134237517	134237-51-7	(+/-)-beta-Hexabromocyclododecane	C12H18Br6	BrC1CCC(Br)C(Br)CCC(Br)C(Br)CCC1Br	qsar_ready_smiles	0	0	0	1	0	1	0	0	0	1	0	1	0	0	1	0	1	0	0	0	1	polyhalogenated alicycles		5	high	1	0	0.808216
DTXSID20873773	134237528	134237-52-8	(+/-)-gamma-Hexabromocyclododecane	C12H18Br6	BrC1CCC(Br)C(Br)CCC(Br)C(Br)CCC1Br	qsar_ready_smiles	0	0	0	1	0	1	0	0	0	1	0	1	0	0	1	0	1	0	0	0	1	polyhalogenated alicycles		5	high	1	0	0.808216
DTXSID10872775	135229480	135229-48-0	Brominated epoxy resin end-capped with tribromophenol				0	0	0	1	1	1	1	0	0	0	0	0	0	0	1	1	0	0	1	0	1			6	high	0	0	0
DTXSID501016863	135821033	135821-03-3	DeChlordane Plus (syn isomer)		ClC1=C(Cl)C2(Cl)C3CCC4C(CCC3C1(Cl)C2(Cl)Cl)C1(Cl)C(Cl)=C(Cl)C4(Cl)C1(Cl)Cl	qsar_ready_smiles	0	0	0	0	0	0	0	0	0	0	0	0	0	0	1	0	1	0	0	0	1	polyhalogenated carbocycles		1	low	0	0	0.901547
DTXSID201016864	135821748	135821-74-8	anti-Dechlorane Plus	C18H12Cl12	ClC1=C(Cl)C2(Cl)C3CCC4C(CCC3C1(Cl)C2(Cl)Cl)C1(Cl)C(Cl)=C(Cl)C4(Cl)C1(Cl)Cl	qsar_ready_smiles	0	0	0	0	0	0	0	0	0	0	0	0	0	0	1	0	1	0	0	0	1	polyhalogenated carbocycles		1	low	0	0	0.901547
DTXSID201016676	138257188	138257-18-8	(-)-beta-Hexabromocyclododecane	C12H18Br6	BrC1CCC(Br)C(Br)CCC(Br)C(Br)CCC1Br	qsar_ready_smiles	0	0	0	1	0	0	0	0	0	1	0	0	0	0	0	0	1	0	0	0	1	polyhalogenated alicycles		2	med	1	0	0.808216
DTXSID501016675	138257199	138257-19-9	(+)-alpha-Hexabromocyclododecane	C12H18Br6	BrC1CCC(Br)C(Br)CCC(Br)C(Br)CCC1Br	qsar_ready_smiles	0	0	0	1	0	0	0	0	0	1	0	0	0	0	1	0	1	0	0	0	1	polyhalogenated alicycles		3	med	1	0	0.808216
DTXSID70872776	138265880	138265-88-0	Zinc Borate 2335		B12OB(O1)O2.B12OB(O1)O2.B12OB(O1)O2.B12OB(O1)O2.B12OB(O1)O2.B12OB(O1)O2.O.O.O.O.O.O.O.[OH-].[OH-].[OH-].[OH-].[Zn].[Zn].[Zn].[Zn]	pubchem_smiles	0	0	0	1	0	0	0	0	0	0	0	0	0	0	0	0	0	0	0	1	1			1	low	0	0	0.791406
DTXSID60108450	139189303	139189-30-3	Phosphoric acid, P,P'-1,3-phenylene P,P,P',P'-tetrakis(2,6-dimethylphenyl) ester	C38H40O8P2	CC1=CC=CC(C)=C1OP(=O)(OC1=CC(OP(=O)(OC2=C(C)C=CC=C2C)OC2=C(C)C=CC=C2C)=CC=C1)OC1=C(C)C=CC=C1C	qsar_ready_smiles	0	0	0	0	0	1	0	0	0	0	0	0	0	1	1	0	0	1	0	0	1			3	med	0	0	0.876725
DTXSID001017111	139638587	139638-58-7	End capped and partially end capped brominated epoxy oligomer				0	0	0	0	0	0	0	1	0	0	0	0	0	0	1	0	0	0	1	0	1		polymeric	2	med	0	0	0
DTXSID50577712	147217718	147217-71-8	1-Bromo-2-(4-bromophenoxy)benzene	C12H8Br2O	BrC1=CC=C(OC2=CC=CC=C2Br)C=C1	qsar_ready_smiles	0	0	0	0	0	1	0	0	0	0	0	0	0	0	1	0	1	0	0	0	1	polyhalogenated diphenyl ethers		2	med	0	1	0.858475
DTXSID20879851	147217729	147217-72-9	BDE-6	C12H8Br2O	BrC1=CC(OC2=CC=CC=C2Br)=CC=C1	qsar_ready_smiles	0	0	1	0	0	1	0	0	0	0	0	0	0	0	0	0	1	0	0	0	1	polyhalogenated diphenyl ethers		1	low	0	1	0.886745
DTXSID00879854	147217730	147217-73-0	BDE-19	C12H7Br3O	BrC1=CC=CC=C1OC1=C(Br)C=CC=C1Br	qsar_ready_smiles	0	0	1	0	0	1	0	0	0	0	0	0	0	0	0	0	1	0	0	0	1	polyhalogenated diphenyl ethers		1	low	0	0	0.913979
DTXSID80772293	147217741	147217-74-1	1,2-Dibromo-3-(2-bromophenoxy)benzene	C12H7Br3O	BrC1=CC=CC(OC2=CC=CC=C2Br)=C1Br	qsar_ready_smiles	0	0	1	0	0	1	0	0	0	0	0	0	0	0	0	0	1	0	0	0	1	polyhalogenated diphenyl ethers		1	low	0	1	0.920868
DTXSID40872703	147217752	147217-75-2	2,2',4-Tribromodiphenyl ether	C12H7Br3O	BrC1=CC(Br)=C(OC2=CC=CC=C2Br)C=C1	qsar_ready_smiles	0	0	0	0	0	1	0	0	0	0	0	1	0	0	1	0	1	0	0	0	1	polyhalogenated diphenyl ethers		3	med	0	0	0.918378
DTXSID60879855	147217763	147217-76-3	BDE-20	C12H7Br3O	BrC1=CC=CC(OC2=CC=CC(Br)=C2Br)=C1	qsar_ready_smiles	0	0	1	0	0	1	0	0	0	0	0	0	0	0	0	0	1	0	0	0	1	polyhalogenated diphenyl ethers		1	low	0	0	0.920868
DTXSID10577713	147217774	147217-77-4	2,4-Dibromo-1-(3-bromophenoxy)benzene	C12H7Br3O	BrC1=CC(Br)=C(OC2=CC(Br)=CC=C2)C=C1	qsar_ready_smiles	0	0	1	0	0	1	0	0	0	0	0	0	0	0	0	0	1	0	0	0	1	polyhalogenated diphenyl ethers		1	low	0	0	0.942694
DTXSID5024348	147217785	147217-78-5	2',3,4-Tribromodiphenyl ether	C12H7Br3O	BrC1=CC=C(OC2=C(Br)C=CC=C2)C=C1Br	qsar_ready_smiles	0	0	0	0	0	1	0	0	0	0	0	0	0	0	1	0	1	0	0	0	1	polyhalogenated diphenyl ethers		2	med	0	0	0.927619
DTXSID00583560	147217796	147217-79-6	1,3-Dibromo-5-(3-bromophenoxy)benzene	C12H7Br3O	BrC1=CC=CC(OC2=CC(Br)=CC(Br)=C2)=C1	qsar_ready_smiles	0	0	1	0	0	1	0	0	0	0	0	0	0	0	0	0	1	0	0	0	1	polyhalogenated diphenyl ethers		1	low	0	0	0.889054
DTXSID90879863	147217809	147217-80-9	BDE-35	C12H7Br3O	BrC1=CC(OC2=CC=C(Br)C(Br)=C2)=CC=C1	qsar_ready_smiles	0	0	1	0	0	1	0	0	0	0	0	0	0	0	0	0	1	0	0	0	1	polyhalogenated diphenyl ethers		1	low	0	0	0.883673
DTXSID50879864	147217810	147217-81-0	BDE-37	C12H7Br3O	BrC1=CC=C(OC2=CC=C(Br)C(Br)=C2)C=C1	qsar_ready_smiles	0	0	1	0	0	1	0	0	0	0	0	0	0	0	0	0	1	0	0	0	1	polyhalogenated diphenyl ethers		1	low	0	0	0.883673
DTXSID90872778	147768396	147768-39-6	3,3'-[(2-Methylpropyl)phosphoryl]di(propan-1-ol)	C10H23O3P	CC(C)CP(=O)(CCCO)CCCO	qsar_ready_smiles	0	0	0	0	1	0	0	0	0	0	0	0	0	0	0	0	0	1	0	0	1			1	low	0	0	0.757507
DTXSID40106732	148993991	148993-99-1	Benzene, ethenyl-, ar-bromo derivs., homopolymers				0	0	0	1	0	0	1	1	0	0	0	0	0	0	0	0	0	0	1	0	1		polymeric	3	med	0	0	0
DTXSID20108830	155613937	155613-93-7	1H-Indene, 2,3-dihydro-1,1,3-trimethyl-3-phenyl-, octabromo deriv.		CC1(C2(C(=C(C(=C(C2(Br)Br)Br)Br)Br)C(C1(Br)Br)(C)C3=CC=CC=C3)Br)C	pubchem_smiles	0	0	0	1	0	0	1	1	0	1	1	0	0	0	1	0	1	0	0	0	1	polyhalogenated benzene alicycles		6	high	1	0	0.903617
DTXSID60477017	155999954	155999-95-4	2,4,6-Tribromodiphenyl ether	C12H7Br3O	BrC1=CC(Br)=C(OC2=CC=CC=C2)C(Br)=C1	qsar_ready_smiles	0	0	0	0	0	1	0	0	0	0	0	0	0	0	1	0	1	0	0	0	1	polyhalogenated diphenyl ethers		2	med	0	1	0.958635
DTXSID80872782	158725441	158725-44-1	4,4'(1Methylethylidene)bis[2,6dibromophenol] polymer with (chloromethyl)oxirane and 2,4,6tribromophenol				0	0	0	0	0	0	1	0	0	0	0	0	0	0	1	0	0	0	1	0	1		polymeric	2	med	0	0	0
DTXSID701016683	168434455	168434-45-5	2,​4,​6-​tribromo-​3-​(tetrabromopentadecy​l)​-phenol				0	0	0	1	0	1	1	0	0	1	0	0	0	1	1	0	1	0	0	0	1	polyhalogenated benzene aliphatics and functionalized		6	high	1	0	0
DTXSID80776039	169102572	169102-57-2	(1R,2S,5S,6S,9S,10R)-1,2,5,6,9,10-Hexabromocyclododecane	C12H18Br6	BrC1CCC(Br)C(Br)CCC(Br)C(Br)CCC1Br	qsar_ready_smiles	0	0	0	1	0	0	0	0	0	1	0	0	0	0	0	0	1	0	0	0	1	polyhalogenated alicycles		2	med	1	0	0.808216
DTXSID50107134	171091068	171091-06-8	Benzene, ethenyl-, ar-bromo derivs., polymers with propene, graft				0	0	0	0	0	0	0	1	1	0	0	0	0	0	0	1	0	0	1	0	1		polymeric	3	med	0	0	0
DTXSID70565813	171977449	171977-44-9	2,4-Dibromo-1-phenoxybenzene	C12H8Br2O	BrC1=CC(Br)=C(OC2=CC=CC=C2)C=C1	qsar_ready_smiles	0	0	1	0	0	1	0	0	0	0	0	0	0	0	0	0	1	0	0	0	1	polyhalogenated diphenyl ethers		1	low	0	1	0.932772
DTXSID80107228	181028795	181028-79-5	Phosphoric trichloride, reaction products with bisphenol A and phenol		CC(C)(C1=CC=C(C=C1)OP(=O)(O)O)C2=CC=C(C=C2)OP(=O)(O)O	pubchem_smiles	0	0	0	0	1	1	0	1	0	0	0	0	0	0	1	0	0	0	1	0	1			4	high	0	0	0.917871
DTXSID4052685	182346210	182346-21-0	2,2',3,4,4'-Pentabromodiphenyl ether	C12H5Br5O	BrC1=CC=C(OC2=C(Br)C(Br)=C(Br)C=C2)C(Br)=C1	qsar_ready_smiles	0	0	0	0	0	1	0	0	0	0	0	1	0	0	1	0	1	0	0	0	1	polyhalogenated diphenyl ethers		3	med	0	1	0.973155
DTXSID60550652	182677287	182677-28-7	1,1'-Oxybis(2,3,4-tribromobenzene)	C12H4Br6O	BrC1=C(Br)C(Br)=C(OC2=C(Br)C(Br)=C(Br)C=C2)C=C1	qsar_ready_smiles	0	0	0	0	0	1	0	0	0	0	0	0	0	0	1	0	1	0	0	0	1	polyhalogenated diphenyl ethers		2	med	0	1	0.973155
DTXSID60872265	182677301	182677-30-1	2,2',3,4,4',5'-Hexabromodiphenyl Ether	C12H4Br6O	BrC1=CC=C(OC2=CC(Br)=C(Br)C=C2Br)C(Br)=C1Br	qsar_ready_smiles	0	0	0	0	0	1	0	0	0	0	0	0	0	0	1	0	1	0	0	0	1	polyhalogenated diphenyl ethers		2	med	0	0	0.975126
DTXSID9052686	183658277	183658-27-7	2-Ethylhexyl 2,3,4,5-tetrabromobenzoate	C15H18Br4O2	CCCCC(CC)COC(=O)C1=C(Br)C(Br)=C(Br)C(Br)=C1	qsar_ready_smiles	0	0	0	1	1	1	1	0	0	1	1	1	1	1	1	0	1	0	0	0	1	polyhalogenated phthalates/benzoates/imides	OFR	10	high	1	0	0.885827
DTXSID70107934	184538587	184538-58-7	Phosphoric acid, triethyl ester, polymer with oxirane and phosphorus oxide (P2O5)		CCOP(=O)(OCC)OCC.C1CO1.O=P(=O)OP(=O)=O	pubchem_smiles	0	0	0	0	1	1	0	0	0	0	0	0	1	0	0	0	0	0	1	0	1		polymeric	3	med	0	0	0.831396
DTXSID40616285	189084579	189084-57-9	1,3-Dibromo-2-(2,4-dibromophenoxy)benzene	C12H6Br4O	BrC1=CC(Br)=C(OC2=C(Br)C=CC=C2Br)C=C1	qsar_ready_smiles	0	0	0	0	0	1	0	0	0	0	0	0	0	0	0	0	1	0	0	0	1	polyhalogenated diphenyl ethers		1	low	0	1	0.918378
DTXSID50879965	189084580	189084-58-0	BDE-166	C12H4Br6O	BrC1=CC=C(OC2=C(Br)C(Br)=C(Br)C(Br)=C2Br)C=C1	qsar_ready_smiles	0	0	1	0	0	1	0	0	0	0	0	0	0	0	0	0	1	0	0	0	1	polyhalogenated diphenyl ethers		1	low	0	0	0.98377
DTXSID40477015	189084591	189084-59-1	3,4-Dibromodiphenyl ether	C12H8Br2O	BrC1=C(Br)C=C(OC2=CC=CC=C2)C=C1	qsar_ready_smiles	0	0	1	0	0	1	0	0	0	0	0	0	0	0	0	0	1	0	0	0	1	polyhalogenated diphenyl ethers		1	low	0	1	0.906616
DTXSID70879861	189084604	189084-60-4	BDE-32	C12H7Br3O	BrC1=CC=C(OC2=C(Br)C=CC=C2Br)C=C1	qsar_ready_smiles	0	0	1	0	0	1	0	0	0	0	0	0	0	0	0	0	1	0	0	0	1	polyhalogenated diphenyl ethers		1	low	0	0	0.918378
DTXSID9052688	189084615	189084-61-5	2,3',4,4'-Tetrabromodiphenyl ether	C12H6Br4O	BrC1=CC(Br)=C(OC2=CC(Br)=C(Br)C=C2)C=C1	qsar_ready_smiles	0	0	0	0	0	1	0	0	0	0	0	1	0	0	1	0	1	0	0	0	1	polyhalogenated diphenyl ethers		3	med	0	1	0.960609
DTXSID90873922	189084626	189084-62-6	2,3',4',6-Tetrabromodiphenyl Ether	C12H6Br4O	BrC1=CC=CC(Br)=C1OC1=CC(Br)=C(Br)C=C1	qsar_ready_smiles	0	0	0	0	0	1	0	0	0	0	0	0	0	0	1	0	1	0	0	0	1	polyhalogenated diphenyl ethers		2	med	0	0	0.960609
DTXSID60879895	189084637	189084-63-7	BDE-75	C12H6Br4O	BrC1=CC=C(OC2=C(Br)C=C(Br)C=C2Br)C=C1	qsar_ready_smiles	0	0	1	0	0	1	0	0	0	0	0	0	0	0	0	0	1	0	0	0	1	polyhalogenated diphenyl ethers		1	low	0	0	0.950471
DTXSID4052689	189084648	189084-64-8	2,2',4,4',6-Pentabromodiphenyl ether	C12H5Br5O	BrC1=CC=C(OC2=C(Br)C=C(Br)C=C2Br)C(Br)=C1	qsar_ready_smiles	0	0	0	1	0	1	0	0	0	1	1	1	0	0	1	0	1	0	0	0	1	polyhalogenated diphenyl ethers		6	high	1	0	0.950471
DTXSID80548894	189084659	189084-65-9	1,2,3,4,5-Pentabromo-6-phenoxybenzene	C12H5Br5O	BrC1=C(Br)C(Br)=C(OC2=CC=CC=C2)C(Br)=C1Br	qsar_ready_smiles	0	0	1	0	0	1	0	0	0	0	0	0	0	0	0	0	1	0	0	0	1	polyhalogenated diphenyl ethers		1	low	0	1	0.985559
DTXSID50873928	189084660	189084-66-0	2,3',4,4',6-Pentabromodiphenyl Ether	C12H5Br5O	BrC1=CC(Br)=C(OC2=CC(Br)=C(Br)C=C2)C(Br)=C1	qsar_ready_smiles	0	0	0	0	0	1	0	0	0	0	0	0	0	0	1	0	1	0	0	0	1	polyhalogenated diphenyl ethers		2	med	0	0	0.975756
DTXSID60583561	189084671	189084-67-1	1,2,3,4,5-Pentabromo-6-(2,4-dibromophenoxy)benzene	C12H3Br7O	BrC1=CC(Br)=C(OC2=C(Br)C(Br)=C(Br)C(Br)=C2Br)C=C1	qsar_ready_smiles	0	0	0	1	0	1	0	0	0	0	0	0	0	0	0	0	1	0	0	0	1	polyhalogenated diphenyl ethers		2	med	1	0	0.98377
DTXSID80872267	189084682	189084-68-2	2,3,3',4,4',5,6-Heptabromodiphenyl Ether	C12H3Br7O	BrC1=CC=C(OC2=C(Br)C(Br)=C(Br)C(Br)=C2Br)C=C1Br	qsar_ready_smiles	0	0	0	0	0	1	0	0	0	0	0	0	0	0	1	0	1	0	0	0	1	polyhalogenated diphenyl ethers		2	med	0	0	0.98377
DTXSID10107312	191680816	191680-81-6	1,3-Propanediamine, N1,N1'-1,2-ethanediylbis-, reaction products with cyclohexane and peroxidized N-butyl-2,2,6,6-tetramethyl-4-piperidinamine-2,4,6-trichloro-1,3,5-triazine reaction products				0	0	0	1	1	1	0	0	0	0	0	0	0	0	0	0	0	0	1	0	1			3	med	0	0	0
DTXSID701029840	198126862	198126-86-2	Tetrabromo trichloromethyl benzene		C1=C(C(=C(C(=C1Br)Br)Br)Br)C(Cl)(Cl)Cl	pubchem_smiles	0	0	0	0	0	0	0	0	0	0	0	0	0	0	0	1	1	0	0	0	1	polyhalogenated benzenes	Check CAS/Dashbaord. Pubchem ID is 23374640	1	low	0	0	0.9627
DTXSID901010948	198840652	198840-65-2	Tetradecane, chloro derivs.				0	0	0	0	1	0	0	0	0	0	0	0	0	0	0	0	0	0	1	0	1			1	low	0	0	0
DTXSID3052692	207122154	207122-15-4	2,2',4,4',5,6'-Hexabromodiphenyl ether	C12H4Br6O	BrC1=CC(Br)=C(OC2=CC(Br)=C(Br)C=C2Br)C(Br)=C1	qsar_ready_smiles	0	0	0	1	0	1	0	0	0	1	1	1	0	0	1	0	1	0	0	0	1	polyhalogenated diphenyl ethers		6	high	1	0	0.975796
DTXSID8052693	207122165	207122-16-5	2,2',3,4,4',5',6-Heptabromodiphenyl ether	C12H3Br7O	BrC1=CC(Br)=C(OC2=C(Br)C=C(Br)C(Br)=C2Br)C=C1Br	qsar_ready_smiles	0	0	0	1	0	1	0	0	0	1	1	1	0	0	1	0	1	0	0	0	1	polyhalogenated diphenyl ethers		6	high	1	0	0.983959
DTXSID101016704	214216087	214216-08-7	bis(2,3-dibromopropyl) 3,4,5,6-tetrabromobenzene-1,2-dicarboxylate	C14H10Br8O4	BrCC(Br)COC(=O)C1=C(C(=O)OCC(Br)CBr)C(Br)=C(Br)C(Br)=C1Br	qsar_ready_smiles	0	0	0	0	1	0	0	0	0	0	0	0	0	0	0	0	1	0	0	0	1	polyhalogenated phthalates/benzoates/imides		1	low	0	0	0.956195
DTXSID00879859	218304360	218304-36-0	BDE-24	C12H7Br3O	BrC1=C(Br)C(OC2=CC=CC=C2)=C(Br)C=C1	qsar_ready_smiles	0	0	1	0	0	1	0	0	0	0	0	0	0	0	0	0	1	0	0	0	1	polyhalogenated diphenyl ethers		1	low	0	0	0.966759
DTXSID40872788	218768844	218768-84-4	Melapur 200 1,3,5-Triazine-2,4,6-triamine, phosphate		C1(=NC(=NC(=N1)N)N)N.OP(=O)(O)O	pubchem_smiles	0	0	0	0	0	1	0	0	1	0	1	0	0	0	1	1	0	1	0	1	1			5	high	0	0	0.91635
DTXSID00872789	225789388	225789-38-8	Aluminum diethylphosphinate	C12H30AlO6P3	CCP(O)(=O)CC	qsar_ready_smiles	0	0	0	0	1	1	0	0	0	0	0	0	0	0	1	1	0	0	0	1	1		inorganic	4	high	0	0	0.855979
DTXSID90873927	243982823	243982-82-3	2,2',4,5'-Tetrabromodiphenyl Ether	C12H6Br4O	BrC1=CC(Br)=C(OC2=C(Br)C=CC(Br)=C2)C=C1	qsar_ready_smiles	0	0	0	0	0	1	0	0	0	0	0	0	0	0	1	0	1	0	0	0	1	polyhalogenated diphenyl ethers		2	med	0	0	0.938696
DTXSID30879943	243982834	243982-83-4	BDE-140	C12H4Br6O	BrC1=CC(Br)=C(OC2=C(Br)C(Br)=C(Br)C=C2)C(Br)=C1	qsar_ready_smiles	0	0	1	0	0	1	0	0	0	0	0	0	0	0	0	0	1	0	0	0	1	polyhalogenated diphenyl ethers		1	low	0	0	0.982102
DTXSID50879980	259087359	259087-35-9	BDE-189	C12H3Br7O	BrC1=CC(OC2=CC(Br)=C(Br)C(Br)=C2Br)=CC(Br)=C1Br	qsar_ready_smiles	0	0	1	0	0	1	0	0	0	0	0	0	0	0	0	0	1	0	0	0	1	polyhalogenated diphenyl ethers		1	low	0	0	0.975126
DTXSID40109400	284685456	284685-45-6	Phosphinic acid, P,P-diethyl-, zinc salt (2:1)		CCP(=O)(CC)[O-].CCP(=O)(CC)[O-].[Zn+2]	pubchem_smiles	0	0	0	0	1	0	0	0	0	0	0	0	0	0	0	0	0	0	1	1	1			1	low	0	0	0.902223
DTXSID601018498	288260424	288260-42-4	Alkanes, C22-30, chloro				1	0	0	0	1	0	0	0	0	0	0	0	0	0	0	0	1	0	0	0	1	polyhalogenated aliphatic chains		1	low	0	0	0
DTXSID60879890	327185091	327185-09-1	BDE-69	C12H6Br4O	BrC1=CC=CC(OC2=C(Br)C=C(Br)C=C2Br)=C1	qsar_ready_smiles	0	0	1	0	0	1	0	0	0	0	0	0	0	0	0	0	1	0	0	0	1	polyhalogenated diphenyl ethers		1	low	0	0	0.965267
DTXSID20477018	327185115	327185-11-5	Benzene, 1,2,3-tribromo-4-(2,3-dibromophenoxy)-	C12H5Br5O	BrC1=CC=CC(OC2=C(Br)C(Br)=C(Br)C=C2)=C1Br	qsar_ready_smiles	0	0	1	0	0	1	0	0	0	0	0	0	0	0	0	0	1	0	0	0	1	polyhalogenated diphenyl ethers		1	low	0	1	0.973155
DTXSID90879969	327185137	327185-13-7	BDE-170	C12H3Br7O	BrC1=CC=C(OC2=C(Br)C(Br)=C(Br)C(Br)=C2)C(Br)=C1Br	qsar_ready_smiles	0	0	1	0	0	1	0	0	0	0	0	0	0	0	0	0	1	0	0	0	1	polyhalogenated diphenyl ethers		1	low	0	0	0.975126
DTXSID20783707	337513538	337513-53-8	1,3-Dibromo-2-(3-bromophenoxy)benzene	C12H7Br3O	BrC1=CC=CC(OC2=C(Br)C=CC=C2Br)=C1	qsar_ready_smiles	0	0	1	0	0	1	0	0	0	0	0	0	0	0	0	0	1	0	0	0	1	polyhalogenated diphenyl ethers		1	low	0	1	0.9399
DTXSID10879865	337513549	337513-54-9	BDE-38	C12H7Br3O	BrC1=CC(OC2=CC=CC=C2)=CC(Br)=C1Br	qsar_ready_smiles	0	0	1	0	0	1	0	0	0	0	0	0	0	0	0	0	1	0	0	0	1	polyhalogenated diphenyl ethers		1	low	0	0	0.964482
DTXSID40879873	337513550	337513-55-0	BDE-48	C12H6Br4O	BrC1=CC(Br)=C(Br)C=C1OC1=C(Br)C=CC=C1	qsar_ready_smiles	0	0	1	0	0	1	0	0	0	0	0	0	0	0	0	0	1	0	0	0	1	polyhalogenated diphenyl ethers		1	low	0	0	0.960251
DTXSID10879860	337513561	337513-56-1	BDE-29	C12H7Br3O	BrC1=CC(Br)=C(Br)C=C1OC1=CC=CC=C1	qsar_ready_smiles	0	0	1	0	0	1	0	0	0	0	0	0	0	0	0	0	1	0	0	0	1	polyhalogenated diphenyl ethers		1	low	0	0	0.966857
DTXSID80879852	337513663	337513-66-3	BDE-9	C12H8Br2O	BrC1=CC=C(Br)C(OC2=CC=CC=C2)=C1	qsar_ready_smiles	0	0	1	0	0	1	0	0	0	0	0	0	0	0	0	0	1	0	0	0	1	polyhalogenated diphenyl ethers		1	low	0	0	0.904705
DTXSID20879856	337513674	337513-67-4	BDE-21	C12H7Br3O	BrC1=CC=C(OC2=CC=CC=C2)C(Br)=C1Br	qsar_ready_smiles	0	0	1	0	0	1	0	0	0	0	0	0	0	0	0	0	1	0	0	0	1	polyhalogenated diphenyl ethers		1	low	0	0	0.97621
DTXSID30879867	337513685	337513-68-5	BDE-41	C12H6Br4O	BrC1=CC=CC=C1OC1=C(Br)C(Br)=C(Br)C=C1	qsar_ready_smiles	0	0	1	0	0	1	0	0	0	0	0	0	0	0	0	0	1	0	0	0	1	polyhalogenated diphenyl ethers		1	low	0	0	0.973155
DTXSID7074749	337513721	337513-72-1	BDE-203	C12H2Br8O	BrC1=CC(Br)=C(Br)C=C1OC1=C(Br)C(Br)=C(Br)C(Br)=C1Br	qsar_ready_smiles	0	0	0	0	0	1	0	0	0	0	0	1	0	0	1	0	1	0	0	0	1	polyhalogenated diphenyl ethers		3	med	0	1	0.98377
DTXSID60783706	337513754	337513-75-4	1,4-Dibromo-2-(3-bromophenoxy)benzene	C12H7Br3O	BrC1=CC(OC2=CC(Br)=CC=C2)=C(Br)C=C1	qsar_ready_smiles	0	0	1	0	0	1	0	0	0	0	0	0	0	0	0	0	1	0	0	0	1	polyhalogenated diphenyl ethers		1	low	0	1	0.881438
DTXSID70879866	337513776	337513-77-6	BDE-40	C12H6Br4O	BrC1=CC=CC(OC2=CC=CC(Br)=C2Br)=C1Br	qsar_ready_smiles	0	0	1	0	0	1	0	0	0	0	0	0	0	0	0	0	1	0	0	0	1	polyhalogenated diphenyl ethers		1	low	0	0	0.920868
DTXSID00879879	337513823	337513-82-3	BDE-57	C12H6Br4O	BrC1=CC=CC(OC2=CC(Br)=CC(Br)=C2Br)=C1	qsar_ready_smiles	0	0	1	0	0	1	0	0	0	0	0	0	0	0	0	0	1	0	0	0	1	polyhalogenated diphenyl ethers		1	low	0	0	0.959707
DTXSID60109402	359406896	359406-89-6	Phosphonium, tetrakis(hydroxymethyl)-, chloride (1:1), reaction products with 1-tetradecanamine and urea		C(O)[P+](CO)(CO)CO.[Cl-]	pubchem_smiles	0	1	0	0	1	0	0	0	0	0	0	0	0	0	0	0	0	1	0	0	1		mixture, cation/anion Does not contain carbon-halogen bond	1	low	0	0	0.814776
DTXSID801016705	363626500	363626-50-0	Bis(polyoxyethylene) methylphosphonate				0	0	0	0	1	0	0	0	0	0	0	0	0	0	0	0	0	1	0	0	1			1	low	0	0	0
DTXSID50573491	366791324	366791-32-4	1,2,3-Tribromo-5-(3,4-dibromophenoxy)benzene	C12H5Br5O	BrC1=CC(OC2=CC(Br)=C(Br)C=C2)=CC(Br)=C1Br	qsar_ready_smiles	0	0	0	0	0	1	0	0	0	0	0	0	0	0	1	0	1	0	0	0	1	polyhalogenated diphenyl ethers		2	med	0	1	0.959305
DTXSID20879917	373594786	373594-78-6	BDE-105	C12H5Br5O	BrC1=CC=C(OC2=CC(Br)=C(Br)C=C2)C(Br)=C1Br	qsar_ready_smiles	0	0	1	0	0	1	0	0	0	0	0	0	0	0	0	0	1	0	0	0	1	polyhalogenated diphenyl ethers		1	low	0	0	0.973155
DTXSID60108955	383905859	383905-85-9	Polyphosphoric acids, compds. with piperazine				0	0	0	0	1	0	0	0	0	0	0	0	0	0	0	0	0	1	1	0	1			1	low	0	0	0
DTXSID20786910	405237856	405237-85-6	1,2,3,4-Tetrabromo-5-(3,4-dibromophenoxy)benzene	C12H4Br6O	BrC1=C(Br)C=C(OC2=CC(Br)=C(Br)C(Br)=C2Br)C=C1	qsar_ready_smiles	0	0	0	0	0	1	0	0	0	0	0	0	0	0	1	0	1	0	0	0	1	polyhalogenated diphenyl ethers		2	med	0	1	0.975126
DTXSID90785733	405237867	405237-86-7	1,2,3,4,5-Pentabromo-6-(2,5-dibromophenoxy)benzene	C12H3Br7O	BrC1=CC(OC2=C(Br)C(Br)=C(Br)C(Br)=C2Br)=C(Br)C=C1	qsar_ready_smiles	0	0	1	0	0	1	0	0	0	0	0	0	0	0	0	0	1	0	0	0	1	polyhalogenated diphenyl ethers		1	low	0	1	0.98377
DTXSID90785697	407578534	407578-53-4	1,2,3,4,5-Pentabromo-6-(3,5-dibromophenoxy)benzene	C12H3Br7O	BrC1=CC(OC2=C(Br)C(Br)=C(Br)C(Br)=C2Br)=CC(Br)=C1	qsar_ready_smiles	0	0	1	0	0	1	0	0	0	0	0	0	0	0	0	0	1	0	0	0	1	polyhalogenated diphenyl ethers		1	low	0	1	0.98377
DTXSID40879853	407606557	407606-55-7	BDE-18	C12H7Br3O	BrC1=CC(OC2=CC=CC=C2Br)=C(Br)C=C1	qsar_ready_smiles	0	0	1	0	0	1	0	0	0	0	0	0	0	0	0	0	1	0	0	0	1	polyhalogenated diphenyl ethers		1	low	0	0	0.881438
DTXSID70785695	407606579	407606-57-9	1,3-Dibromo-5-(4-bromophenoxy)benzene	C12H7Br3O	BrC1=CC=C(OC2=CC(Br)=CC(Br)=C2)C=C1	qsar_ready_smiles	0	0	1	0	0	1	0	0	0	0	0	0	0	0	0	0	1	0	0	0	1	polyhalogenated diphenyl ethers		1	low	0	1	0.901415
DTXSID00879970	407606591	407606-59-1	BDE-172	C12H3Br7O	BrC1=CC(OC2=CC(Br)=C(Br)C(Br)=C2Br)=C(Br)C(Br)=C1	qsar_ready_smiles	0	0	1	0	0	1	0	0	0	0	0	0	0	0	0	0	1	0	0	0	1	polyhalogenated diphenyl ethers		1	low	0	0	0.975126
DTXSID80879973	407606615	407606-61-5	BDE-176	C12H3Br7O	BrC1=CC=C(Br)C(OC2=C(Br)C=C(Br)C(Br)=C2Br)=C1Br	qsar_ready_smiles	0	0	1	0	0	1	0	0	0	0	0	0	0	0	0	0	1	0	0	0	1	polyhalogenated diphenyl ethers		1	low	0	0	0.983959
DTXSID30785570	417727710	417727-71-0	1,2,4-Tribromo-5-(3,5-dibromophenoxy)benzene	C12H5Br5O	BrC1=CC(OC2=CC(Br)=C(Br)C=C2Br)=CC(Br)=C1	qsar_ready_smiles	0	0	1	0	0	1	0	0	0	0	0	0	0	0	0	0	1	0	0	0	1	polyhalogenated diphenyl ethers		1	low	0	1	0.960251
DTXSID40556652	437701785	437701-78-5	2,2',3,3',4,5,5',6,6'-nonabromodiphenyl ether	C12HBr9O	BrC1=CC(Br)=C(Br)C(OC2=C(Br)C(Br)=C(Br)C(Br)=C2Br)=C1Br	qsar_ready_smiles	0	0	0	0	0	1	0	0	0	0	0	1	0	0	1	0	1	0	0	0	1	polyhalogenated diphenyl ethers		3	med	0	1	0.98377
DTXSID30451985	437701796	437701-79-6	BDE-207	C12HBr9O	BrC1=CC(Br)=C(Br)C(Br)=C1OC1=C(Br)C(Br)=C(Br)C(Br)=C1Br	qsar_ready_smiles	0	0	0	0	0	1	0	0	0	0	0	1	0	0	1	0	1	0	0	0	1	polyhalogenated diphenyl ethers		3	med	0	1	0.98377
DTXSID20879977	442690451	442690-45-1	BDE-182	C12H3Br7O	BrC1=CC(Br)=C(OC2=CC(Br)=C(Br)C(Br)=C2Br)C(Br)=C1	qsar_ready_smiles	0	0	1	0	0	1	0	0	0	0	0	0	0	0	0	0	1	0	0	0	1	polyhalogenated diphenyl ethers		1	low	0	0	0.983959
DTXSID80879857	446254155	446254-15-5	BDE-22	C12H7Br3O	BrC1=CC=C(OC2=CC=CC(Br)=C2Br)C=C1	qsar_ready_smiles	0	0	1	0	0	1	0	0	0	0	0	0	0	0	0	0	1	0	0	0	1	polyhalogenated diphenyl ethers		1	low	0	0	0.927619
DTXSID40879858	446254166	446254-16-6	BDE-23	C12H7Br3O	BrC1=CC(OC2=CC=CC=C2)=C(Br)C(Br)=C1	qsar_ready_smiles	0	0	1	0	0	1	0	0	0	0	0	0	0	0	0	0	1	0	0	0	1	polyhalogenated diphenyl ethers		1	low	0	0	0.966759
DTXSID30879862	446254177	446254-17-7	BDE-34	C12H7Br3O	BrC1=CC(OC2=C(Br)C=CC=C2)=CC(Br)=C1	qsar_ready_smiles	0	0	1	0	0	1	0	0	0	0	0	0	0	0	0	0	1	0	0	0	1	polyhalogenated diphenyl ethers		1	low	0	0	0.9399
DTXSID90879868	446254188	446254-18-8	BDE-42	C12H6Br4O	BrC1=CC=C(OC2=C(Br)C(Br)=CC=C2)C(Br)=C1	qsar_ready_smiles	0	0	1	0	0	1	0	0	0	0	0	0	0	0	0	0	1	0	0	0	1	polyhalogenated diphenyl ethers		1	low	0	0	0.960609
DTXSID50879869	446254199	446254-19-9	BDE-43	C12H6Br4O	BrC1=CC(OC2=CC=CC=C2Br)=C(Br)C(Br)=C1	qsar_ready_smiles	0	0	1	0	0	1	0	0	0	0	0	0	0	0	0	0	1	0	0	0	1	polyhalogenated diphenyl ethers		1	low	0	0	0.959707
DTXSID60879870	446254202	446254-20-2	BDE-44	C12H6Br4O	BrC1=CC=C(Br)C(OC2=C(Br)C(Br)=CC=C2)=C1	qsar_ready_smiles	0	0	1	0	0	1	0	0	0	0	0	0	0	0	0	0	1	0	0	0	1	polyhalogenated diphenyl ethers		1	low	0	0	0.917043
DTXSID20879871	446254213	446254-21-3	BDE-45	C12H6Br4O	BrC1=C(Br)C(OC2=C(Br)C=CC=C2)=C(Br)C=C1	qsar_ready_smiles	0	0	1	0	0	1	0	0	0	0	0	0	0	0	0	0	1	0	0	0	1	polyhalogenated diphenyl ethers		1	low	0	0	0.959707
DTXSID80879872	446254224	446254-22-4	BDE-46	C12H6Br4O	BrC1=CC=CC(OC2=C(Br)C=CC=C2Br)=C1Br	qsar_ready_smiles	0	0	1	0	0	1	0	0	0	0	0	0	0	0	0	0	1	0	0	0	1	polyhalogenated diphenyl ethers		1	low	0	0	0.957899
DTXSID00879874	446254235	446254-23-5	BDE-50	C12H6Br4O	BrC1=CC(Br)=C(OC2=C(Br)C=CC=C2)C(Br)=C1	qsar_ready_smiles	0	0	1	0	0	1	0	0	0	0	0	0	0	0	0	0	1	0	0	0	1	polyhalogenated diphenyl ethers		1	low	0	0	0.950471
DTXSID60879875	446254246	446254-24-6	BDE-52	C12H6Br4O	BrC1=CC(OC2=CC(Br)=CC=C2Br)=C(Br)C=C1	qsar_ready_smiles	0	0	1	0	0	1	0	0	0	0	0	0	0	0	0	0	1	0	0	0	1	polyhalogenated diphenyl ethers		1	low	0	0	0.881438
DTXSID20879876	446254257	446254-25-7	BDE-53	C12H6Br4O	BrC1=CC=C(Br)C(OC2=C(Br)C=CC=C2Br)=C1	qsar_ready_smiles	0	0	1	0	0	1	0	0	0	0	0	0	0	0	0	0	1	0	0	0	1	polyhalogenated diphenyl ethers		1	low	0	0	0.934488
DTXSID80879877	446254268	446254-26-8	BDE-54	C12H6Br4O	BrC1=CC=CC(Br)=C1OC1=C(Br)C=CC=C1Br	qsar_ready_smiles	0	0	1	0	0	1	0	0	0	0	0	0	0	0	0	0	1	0	0	0	1	polyhalogenated diphenyl ethers		1	low	0	0	0.913979
DTXSID90881108	446254279	446254-27-9	1,2,3-Tribromo-4-(3-bromophenoxy)benzene	C12H6Br4O	BrC1=CC=CC(OC2=CC=C(Br)C(Br)=C2Br)=C1	qsar_ready_smiles	0	0	1	0	0	1	0	0	0	0	0	0	0	0	0	0	1	0	0	0	1	polyhalogenated diphenyl ethers		1	low	0	0	0.973155
DTXSID40879878	446254280	446254-28-0	BDE-56	C12H6Br4O	BrC1=C(Br)C=C(OC2=CC=CC(Br)=C2Br)C=C1	qsar_ready_smiles	0	0	1	0	0	1	0	0	0	0	0	0	0	0	0	0	1	0	0	0	1	polyhalogenated diphenyl ethers		1	low	0	0	0.927619
DTXSID10879880	446254291	446254-29-1	BDE-58	C12H6Br4O	BrC1=CC(OC2=CC=CC(Br)=C2Br)=CC(Br)=C1	qsar_ready_smiles	0	0	1	0	0	1	0	0	0	0	0	0	0	0	0	0	1	0	0	0	1	polyhalogenated diphenyl ethers		1	low	0	0	0.957899
DTXSID70879881	446254304	446254-30-4	BDE-59	C12H6Br4O	BrC1=CC=CC(OC2=C(Br)C=CC(Br)=C2Br)=C1	qsar_ready_smiles	0	0	1	0	0	1	0	0	0	0	0	0	0	0	0	0	1	0	0	0	1	polyhalogenated diphenyl ethers		1	low	0	0	0.959707
DTXSID30879882	446254315	446254-31-5	BDE-60	C12H6Br4O	BrC1=CC=C(OC2=CC=C(Br)C(Br)=C2Br)C=C1	qsar_ready_smiles	0	0	1	0	0	1	0	0	0	0	0	0	0	0	0	0	1	0	0	0	1	polyhalogenated diphenyl ethers		1	low	0	0	0.973155
DTXSID90879883	446254326	446254-32-6	BDE-61	C12H6Br4O	BrC1=C(Br)C(Br)=C(Br)C(OC2=CC=CC=C2)=C1	qsar_ready_smiles	0	0	1	0	0	1	0	0	0	0	0	0	0	0	0	0	1	0	0	0	1	polyhalogenated diphenyl ethers		1	low	0	0	0.978931
DTXSID50879884	446254337	446254-33-7	BDE-62	C12H6Br4O	BrC1=CC(Br)=C(OC2=CC=CC=C2)C(Br)=C1Br	qsar_ready_smiles	0	0	1	0	0	1	0	0	0	0	0	0	0	0	0	0	1	0	0	0	1	polyhalogenated diphenyl ethers		1	low	0	0	0.986211
DTXSID10879885	446254348	446254-34-8	BDE-63	C12H6Br4O	BrC1=CC=C(OC2=CC(Br)=CC(Br)=C2Br)C=C1	qsar_ready_smiles	0	0	1	0	0	1	0	0	0	0	0	0	0	0	0	0	1	0	0	0	1	polyhalogenated diphenyl ethers		1	low	0	0	0.960251
DTXSID70879886	446254359	446254-35-9	BDE-64	C12H6Br4O	BrC1=CC=C(OC2=C(Br)C=CC(Br)=C2Br)C=C1	qsar_ready_smiles	0	0	1	0	0	1	0	0	0	0	0	0	0	0	0	0	1	0	0	0	1	polyhalogenated diphenyl ethers		1	low	0	0	0.960251
DTXSID30879887	446254360	446254-36-0	BDE-65	C12H6Br4O	BrC1=CC(Br)=C(Br)C(OC2=CC=CC=C2)=C1Br	qsar_ready_smiles	0	0	1	0	0	1	0	0	0	0	0	0	0	0	0	0	1	0	0	0	1	polyhalogenated diphenyl ethers		1	low	0	0	0.966759
DTXSID90879888	446254371	446254-37-1	BDE-67	C12H6Br4O	BrC1=CC=CC(OC2=CC(Br)=C(Br)C=C2Br)=C1	qsar_ready_smiles	0	0	1	0	0	1	0	0	0	0	0	0	0	0	0	0	1	0	0	0	1	polyhalogenated diphenyl ethers		1	low	0	0	0.960251
DTXSID50879889	446254382	446254-38-2	2,4-Dibromo-1-(3,5-dibromophenoxy)benzene	C12H6Br4O	BrC1=CC=C(OC2=CC(Br)=CC(Br)=C2)C(Br)=C1	qsar_ready_smiles	0	0	1	0	0	1	0	0	0	0	0	0	0	0	0	0	1	0	0	0	1	polyhalogenated diphenyl ethers		1	low	0	0	0.942694
DTXSID20879891	446254393	446254-39-3	BDE-70	C12H6Br4O	BrC1=CC=C(Br)C(OC2=CC(Br)=C(Br)C=C2)=C1	qsar_ready_smiles	0	0	1	0	0	1	0	0	0	0	0	0	0	0	0	0	1	0	0	0	1	polyhalogenated diphenyl ethers		1	low	0	0	0.922047
DTXSID80879892	446254406	446254-40-6	BDE-72	C12H6Br4O	BrC1=CC(OC2=CC(Br)=CC(Br)=C2)=C(Br)C=C1	qsar_ready_smiles	0	0	1	0	0	1	0	0	0	0	0	0	0	0	0	0	1	0	0	0	1	polyhalogenated diphenyl ethers		1	low	0	0	0.934488
DTXSID40879893	446254417	446254-41-7	BDE-73	C12H6Br4O	BrC1=CC(OC2=C(Br)C=CC=C2Br)=CC(Br)=C1	qsar_ready_smiles	0	0	1	0	0	1	0	0	0	0	0	0	0	0	0	0	1	0	0	0	1	polyhalogenated diphenyl ethers		1	low	0	0	0.9399
DTXSID00879894	446254428	446254-42-8	BDE-74	C12H6Br4O	BrC1=CC=C(OC2=CC(Br)=C(Br)C=C2Br)C=C1	qsar_ready_smiles	0	0	1	0	0	1	0	0	0	0	0	0	0	0	0	0	1	0	0	0	1	polyhalogenated diphenyl ethers		1	low	0	0	0.960251
DTXSID20879896	446254439	446254-43-9	BDE-76	C12H6Br4O	BrC1=CC(OC2=CC=CC=C2Br)=CC(Br)=C1Br	qsar_ready_smiles	0	0	1	0	0	1	0	0	0	0	0	0	0	0	0	0	1	0	0	0	1	polyhalogenated diphenyl ethers		1	low	0	0	0.973155
DTXSID80879897	446254451	446254-45-1	BDE-78	C12H6Br4O	BrC1=CC=CC(OC2=CC(Br)=C(Br)C(Br)=C2)=C1	qsar_ready_smiles	0	0	1	0	0	1	0	0	0	0	0	0	0	0	0	0	1	0	0	0	1	polyhalogenated diphenyl ethers		1	low	0	0	0.959305
DTXSID40879898	446254484	446254-48-4	BDE-79	C12H6Br4O	BrC1=CC(OC2=CC=C(Br)C(Br)=C2)=CC(Br)=C1	qsar_ready_smiles	0	0	1	0	0	1	0	0	0	0	0	0	0	0	0	0	1	0	0	0	1	polyhalogenated diphenyl ethers		1	low	0	0	0.935487
DTXSID00879899	446254508	446254-50-8	BDE-81	C12H6Br4O	BrC1=CC=C(OC2=CC(Br)=C(Br)C(Br)=C2)C=C1	qsar_ready_smiles	0	0	1	0	0	1	0	0	0	0	0	0	0	0	0	0	1	0	0	0	1	polyhalogenated diphenyl ethers		1	low	0	0	0.959305
DTXSID50879900	446254519	446254-51-9	BDE-83	C12H5Br5O	BrC1=CC(OC2=CC=CC(Br)=C2Br)=C(Br)C(Br)=C1	qsar_ready_smiles	0	0	1	0	0	1	0	0	0	0	0	0	0	0	0	0	1	0	0	0	1	polyhalogenated diphenyl ethers		1	low	0	0	0.959707
DTXSID10879901	446254520	446254-52-0	BDE-84	C12H5Br5O	BrC1=CC=C(Br)C(OC2=CC=CC(Br)=C2Br)=C1Br	qsar_ready_smiles	0	0	1	0	0	1	0	0	0	0	0	0	0	0	0	0	1	0	0	0	1	polyhalogenated diphenyl ethers		1	low	0	0	0.959707
DTXSID70879902	446254531	446254-53-1	BDE-86	C12H5Br5O	BrC1=CC=CC=C1OC1=C(Br)C(Br)=C(Br)C(Br)=C1	qsar_ready_smiles	0	0	1	0	0	1	0	0	0	0	0	0	0	0	0	0	1	0	0	0	1	polyhalogenated diphenyl ethers		1	low	0	0	0.975126
DTXSID30879903	446254542	446254-54-2	BDE-87	C12H5Br5O	BrC1=CC=C(Br)C(OC2=C(Br)C(Br)=C(Br)C=C2)=C1	qsar_ready_smiles	0	0	1	0	0	1	0	0	0	0	0	0	0	0	0	0	1	0	0	0	1	polyhalogenated diphenyl ethers		1	low	0	0	0.972349
DTXSID90879904	446254553	446254-55-3	BDE-88	C12H5Br5O	BrC1=CC=CC=C1OC1=C(Br)C(Br)=C(Br)C=C1Br	qsar_ready_smiles	0	0	1	0	0	1	0	0	0	0	0	0	0	0	0	0	1	0	0	0	1	polyhalogenated diphenyl ethers		1	low	0	0	0.983959
DTXSID50879905	446254564	446254-56-4	BDE-89	C12H5Br5O	BrC1=CC=C(OC2=C(Br)C=CC=C2Br)C(Br)=C1Br	qsar_ready_smiles	0	0	1	0	0	1	0	0	0	0	0	0	0	0	0	0	1	0	0	0	1	polyhalogenated diphenyl ethers		1	low	0	0	0.973155
DTXSID10879906	446254575	446254-57-5	1,2,5-Tribromo-3-(2,4-dibromophenoxy)benzene	C12H5Br5O	BrC1=CC(Br)=C(OC2=CC(Br)=CC(Br)=C2Br)C=C1	qsar_ready_smiles	0	0	1	0	0	1	0	0	0	0	0	0	0	0	0	0	1	0	0	0	1	polyhalogenated diphenyl ethers		1	low	0	0	0.960251
DTXSID70879907	446254586	446254-58-6	BDE-91	C12H5Br5O	BrC1=CC(Br)=C(OC2=C(Br)C=CC(Br)=C2Br)C=C1	qsar_ready_smiles	0	0	1	0	0	1	0	0	0	0	0	0	0	0	0	0	1	0	0	0	1	polyhalogenated diphenyl ethers		1	low	0	0	0.960251
DTXSID30879908	446254597	446254-59-7	BDE-92	C12H5Br5O	BrC1=CC(OC2=CC(Br)=CC(Br)=C2Br)=C(Br)C=C1	qsar_ready_smiles	0	0	1	0	0	1	0	0	0	0	0	0	0	0	0	0	1	0	0	0	1	polyhalogenated diphenyl ethers		1	low	0	0	0.959707
DTXSID90785354	446254600	446254-60-0	1,2,4,5-Tetrabromo-3-(2-bromophenoxy)benzene	C12H5Br5O	BrC1=CC(Br)=C(Br)C(OC2=CC=CC=C2Br)=C1Br	qsar_ready_smiles	0	0	1	0	0	1	0	0	0	0	0	0	0	0	0	0	1	0	0	0	1	polyhalogenated diphenyl ethers		1	low	0	1	0.959707
DTXSID90879909	446254611	446254-61-1	BDE-94	C12H5Br5O	BrC1=CC(Br)=C(Br)C(OC2=C(Br)C=CC=C2Br)=C1	qsar_ready_smiles	0	0	1	0	0	1	0	0	0	0	0	0	0	0	0	0	1	0	0	0	1	polyhalogenated diphenyl ethers		1	low	0	0	0.959707
DTXSID00879910	446254622	446254-62-2	BDE-95	C12H5Br5O	BrC1=CC(OC2=C(Br)C=CC(Br)=C2Br)=C(Br)C=C1	qsar_ready_smiles	0	0	1	0	0	1	0	0	0	0	0	0	0	0	0	0	1	0	0	0	1	polyhalogenated diphenyl ethers		1	low	0	0	0.959707
DTXSID60879911	446254633	446254-63-3	BDE-96	C12H5Br5O	BrC1=CC=CC(Br)=C1OC1=C(Br)C=CC(Br)=C1Br	qsar_ready_smiles	0	0	1	0	0	1	0	0	0	0	0	0	0	0	0	0	1	0	0	0	1	polyhalogenated diphenyl ethers		1	low	0	0	0.959707
DTXSID20879912	446254644	446254-64-4	BDE-97	C12H5Br5O	BrC1=CC(Br)=C(OC2=CC=CC(Br)=C2Br)C=C1Br	qsar_ready_smiles	0	0	1	0	0	1	0	0	0	0	0	0	0	0	0	0	1	0	0	0	1	polyhalogenated diphenyl ethers		1	low	0	0	0.960251
DTXSID80879913	446254655	446254-65-5	BDE-101	C12H5Br5O	BrC1=CC=C(Br)C(OC2=C(Br)C=C(Br)C(Br)=C2)=C1	qsar_ready_smiles	0	0	1	0	0	1	0	0	0	0	0	0	0	0	0	0	1	0	0	0	1	polyhalogenated diphenyl ethers		1	low	0	0	0.960251
DTXSID40879914	446254666	446254-66-6	BDE-102	C12H5Br5O	BrC1=CC(Br)=C(OC2=C(Br)C=CC=C2Br)C=C1Br	qsar_ready_smiles	0	0	1	0	0	1	0	0	0	0	0	0	0	0	0	0	1	0	0	0	1	polyhalogenated diphenyl ethers		1	low	0	0	0.960251
DTXSID00879915	446254677	446254-67-7	BDE-103	C12H5Br5O	BrC1=CC=C(Br)C(OC2=C(Br)C=C(Br)C=C2Br)=C1	qsar_ready_smiles	0	0	1	0	0	1	0	0	0	0	0	0	0	0	0	0	1	0	0	0	1	polyhalogenated diphenyl ethers		1	low	0	0	0.963587
DTXSID60879916	446254688	446254-68-8	BDE-104	C12H5Br5O	BrC1=CC(Br)=C(OC2=C(Br)C=CC=C2Br)C(Br)=C1	qsar_ready_smiles	0	0	1	0	0	1	0	0	0	0	0	0	0	0	0	0	1	0	0	0	1	polyhalogenated diphenyl ethers		1	low	0	0	0.950471
DTXSID80879918	446254699	446254-69-9	BDE-106	C12H5Br5O	BrC1=CC=CC(OC2=CC(Br)=C(Br)C(Br)=C2Br)=C1	qsar_ready_smiles	0	0	1	0	0	1	0	0	0	0	0	0	0	0	0	0	1	0	0	0	1	polyhalogenated diphenyl ethers		1	low	0	0	0.975126
DTXSID40879919	446254702	446254-70-2	BDE-107	C12H5Br5O	BrC1=CC(Br)=C(Br)C(OC2=CC(Br)=C(Br)C=C2)=C1	qsar_ready_smiles	0	0	1	0	0	1	0	0	0	0	0	0	0	0	0	0	1	0	0	0	1	polyhalogenated diphenyl ethers		1	low	0	0	0.960251
DTXSID50879920	446254713	446254-71-3	BDE-108	C12H5Br5O	BrC1=CC(OC2=CC=C(Br)C(Br)=C2Br)=CC(Br)=C1	qsar_ready_smiles	0	0	1	0	0	1	0	0	0	0	0	0	0	0	0	0	1	0	0	0	1	polyhalogenated diphenyl ethers		1	low	0	0	0.973155
DTXSID10879921	446254724	446254-72-4	BDE-109	C12H5Br5O	BrC1=CC=CC(OC2=C(Br)C=C(Br)C(Br)=C2Br)=C1	qsar_ready_smiles	0	0	1	0	0	1	0	0	0	0	0	0	0	0	0	0	1	0	0	0	1	polyhalogenated diphenyl ethers		1	low	0	0	0.983959
DTXSID70879922	446254735	446254-73-5	BDE-110	C12H5Br5O	BrC1=C(Br)C=C(OC2=C(Br)C=CC(Br)=C2Br)C=C1	qsar_ready_smiles	0	0	1	0	0	1	0	0	0	0	0	0	0	0	0	0	1	0	0	0	1	polyhalogenated diphenyl ethers		1	low	0	0	0.960251
DTXSID30879923	446254746	446254-74-6	BDE-111	C12H5Br5O	BrC1=CC(OC2=CC(Br)=CC(Br)=C2Br)=CC(Br)=C1	qsar_ready_smiles	0	0	1	0	0	1	0	0	0	0	0	0	0	0	0	0	1	0	0	0	1	polyhalogenated diphenyl ethers		1	low	0	0	0.959707
DTXSID90879924	446254757	446254-75-7	BDE-112	C12H5Br5O	BrC1=CC=CC(OC2=C(Br)C(Br)=CC(Br)=C2Br)=C1	qsar_ready_smiles	0	0	1	0	0	1	0	0	0	0	0	0	0	0	0	0	1	0	0	0	1	polyhalogenated diphenyl ethers		1	low	0	0	0.959707
DTXSID50879925	446254768	446254-76-8	BDE-113	C12H5Br5O	BrC1=CC(OC2=C(Br)C=CC(Br)=C2Br)=CC(Br)=C1	qsar_ready_smiles	0	0	1	0	0	1	0	0	0	0	0	0	0	0	0	0	1	0	0	0	1	polyhalogenated diphenyl ethers		1	low	0	0	0.959707
DTXSID10879926	446254779	446254-77-9	BDE-114	C12H5Br5O	BrC1=CC=C(OC2=C(Br)C(Br)=C(Br)C(Br)=C2)C=C1	qsar_ready_smiles	0	0	1	0	0	1	0	0	0	0	0	0	0	0	0	0	1	0	0	0	1	polyhalogenated diphenyl ethers		1	low	0	0	0.975126
DTXSID70879927	446254780	446254-78-0	BDE-115	C12H5Br5O	BrC1=CC=C(OC2=C(Br)C(Br)=C(Br)C=C2Br)C=C1	qsar_ready_smiles	0	0	1	0	0	1	0	0	0	0	0	0	0	0	0	0	1	0	0	0	1	polyhalogenated diphenyl ethers		1	low	0	0	0.983959
DTXSID30879928	446254791	446254-79-1	BDE-117	C12H5Br5O	BrC1=CC=C(OC2=C(Br)C(Br)=CC(Br)=C2Br)C=C1	qsar_ready_smiles	0	0	1	0	0	1	0	0	0	0	0	0	0	0	0	0	1	0	0	0	1	polyhalogenated diphenyl ethers		1	low	0	0	0.960251
DTXSID40724016	446254804	446254-80-4	1,2,4-Tribromo-5-(3,4-dibromophenoxy)benzene	C12H5Br5O	BrC1=CC(Br)=C(Br)C=C1OC1=CC(Br)=C(Br)C=C1	qsar_ready_smiles	0	0	1	0	0	1	0	0	0	0	0	0	0	0	0	0	1	0	0	0	1	polyhalogenated diphenyl ethers		1	low	0	1	0.960251
DTXSID90879929	446254815	446254-81-5	BDE-121	C12H5Br5O	BrC1=CC(Br)=C(OC2=CC(Br)=CC(Br)=C2)C(Br)=C1	qsar_ready_smiles	0	0	1	0	0	1	0	0	0	0	0	0	0	0	0	0	1	0	0	0	1	polyhalogenated diphenyl ethers		1	low	0	0	0.965267
DTXSID00879930	446254826	446254-82-6	BDE-122	C12H5Br5O	BrC1=CC=CC(OC2=CC(Br)=C(Br)C(Br)=C2)=C1Br	qsar_ready_smiles	0	0	1	0	0	1	0	0	0	0	0	0	0	0	0	0	1	0	0	0	1	polyhalogenated diphenyl ethers		1	low	0	0	0.973155
DTXSID60879931	446254837	446254-83-7	BDE-123	C12H5Br5O	BrC1=CC(Br)=C(OC2=CC(Br)=C(Br)C(Br)=C2)C=C1	qsar_ready_smiles	0	0	1	0	0	1	0	0	0	0	0	0	0	0	0	0	1	0	0	0	1	polyhalogenated diphenyl ethers		1	low	0	0	0.973155
DTXSID20879932	446254848	446254-84-8	BDE-124	C12H5Br5O	BrC1=CC(OC2=CC(Br)=C(Br)C(Br)=C2)=C(Br)C=C1	qsar_ready_smiles	0	0	1	0	0	1	0	0	0	0	0	0	0	0	0	0	1	0	0	0	1	polyhalogenated diphenyl ethers		1	low	0	0	0.972349
DTXSID80879933	446254859	446254-85-9	BDE-125	C12H5Br5O	BrC1=CC(OC2=C(Br)C=CC=C2Br)=CC(Br)=C1Br	qsar_ready_smiles	0	0	1	0	0	1	0	0	0	0	0	0	0	0	0	0	1	0	0	0	1	polyhalogenated diphenyl ethers		1	low	0	0	0.973155
DTXSID40879934	446254860	446254-86-0	BDE-127	C12H5Br5O	BrC1=CC(OC2=CC(Br)=C(Br)C(Br)=C2)=CC(Br)=C1	qsar_ready_smiles	0	0	1	0	0	1	0	0	0	0	0	0	0	0	0	0	1	0	0	0	1	polyhalogenated diphenyl ethers		1	low	0	0	0.959305
DTXSID00879935	446254871	446254-87-1	BDE-129	C12H4Br6O	BrC1=CC(OC2=CC=CC(Br)=C2Br)=C(Br)C(Br)=C1Br	qsar_ready_smiles	0	0	1	0	0	1	0	0	0	0	0	0	0	0	0	0	1	0	0	0	1	polyhalogenated diphenyl ethers		1	low	0	0	0.975126
DTXSID70881106	446254882	446254-88-2	1,2,3-Tribromo-4-(2,3,5-tribromophenoxy)benzene	C12H4Br6O	BrC1=CC(OC2=CC=C(Br)C(Br)=C2Br)=C(Br)C(Br)=C1	qsar_ready_smiles	0	0	1	0	0	1	0	0	0	0	0	0	0	0	0	0	1	0	0	0	1	polyhalogenated diphenyl ethers		1	low	0	0	0.975126
DTXSID60879936	446254893	446254-89-3	BDE-131	C12H4Br6O	BrC1=CC(Br)=C(Br)C(Br)=C1OC1=CC=CC(Br)=C1Br	qsar_ready_smiles	0	0	1	0	0	1	0	0	0	0	0	0	0	0	0	0	1	0	0	0	1	polyhalogenated diphenyl ethers		1	low	0	0	0.983959
DTXSID20879937	446254906	446254-90-6	BDE-132	C12H4Br6O	BrC1=C(Br)C(Br)=C(OC2=C(Br)C=CC(Br)=C2Br)C=C1	qsar_ready_smiles	0	0	1	0	0	1	0	0	0	0	0	0	0	0	0	0	1	0	0	0	1	polyhalogenated diphenyl ethers		1	low	0	0	0.975126
DTXSID80879938	446254917	446254-91-7	BDE-133	C12H4Br6O	BrC1=CC(OC2=CC(Br)=CC(Br)=C2Br)=C(Br)C(Br)=C1	qsar_ready_smiles	0	0	1	0	0	1	0	0	0	0	0	0	0	0	0	0	1	0	0	0	1	polyhalogenated diphenyl ethers		1	low	0	0	0.959707
DTXSID40879939	446254928	446254-92-8	BDE-134	C12H4Br6O	BrC1=CC(Br)=C(Br)C(OC2=CC=CC(Br)=C2Br)=C1Br	qsar_ready_smiles	0	0	1	0	0	1	0	0	0	0	0	0	0	0	0	0	1	0	0	0	1	polyhalogenated diphenyl ethers		1	low	0	0	0.959707
DTXSID50879940	446254939	446254-93-9	BDE-135	C12H4Br6O	BrC1=CC(OC2=C(Br)C=CC(Br)=C2Br)=C(Br)C(Br)=C1	qsar_ready_smiles	0	0	1	0	0	1	0	0	0	0	0	0	0	0	0	0	1	0	0	0	1	polyhalogenated diphenyl ethers		1	low	0	0	0.959707
DTXSID10879941	446254940	446254-94-0	BDE-136	C12H4Br6O	BrC1=C(Br)C(OC2=C(Br)C=CC(Br)=C2Br)=C(Br)C=C1	qsar_ready_smiles	0	0	1	0	0	1	0	0	0	0	0	0	0	0	0	0	1	0	0	0	1	polyhalogenated diphenyl ethers		1	low	0	0	0.959707
DTXSID70879942	446254951	446254-95-1	BDE-137	C12H4Br6O	BrC1=CC=C(OC2=C(Br)C(Br)=C(Br)C(Br)=C2)C(Br)=C1	qsar_ready_smiles	0	0	1	0	0	1	0	0	0	0	0	0	0	0	0	0	1	0	0	0	1	polyhalogenated diphenyl ethers		1	low	0	0	0.975126
DTXSID30785353	446254962	446254-96-2	1,2,3,5-Tetrabromo-4-(2,4-dibromophenoxy)benzene	C12H4Br6O	BrC1=CC(Br)=C(OC2=C(Br)C(Br)=C(Br)C=C2Br)C=C1	qsar_ready_smiles	0	0	1	0	0	1	0	0	0	0	0	0	0	0	0	0	1	0	0	0	1	polyhalogenated diphenyl ethers		1	low	0	1	0.983959
DTXSID90879944	446254973	446254-97-3	BDE-141	C12H4Br6O	BrC1=CC(OC2=CC(Br)=C(Br)C(Br)=C2Br)=C(Br)C=C1	qsar_ready_smiles	0	0	1	0	0	1	0	0	0	0	0	0	0	0	0	0	1	0	0	0	1	polyhalogenated diphenyl ethers		1	low	0	0	0.975126
DTXSID50879945	446254984	446254-98-4	BDE-142	C12H4Br6O	BrC1=C(OC2=C(Br)C(Br)=C(Br)C(Br)=C2Br)C=CC=C1	qsar_ready_smiles	0	0	1	0	0	1	0	0	0	0	0	0	0	0	0	0	1	0	0	0	1	polyhalogenated diphenyl ethers		1	low	0	0	0.98377
DTXSID10879946	446254995	446254-99-5	BDE-143	C12H4Br6O	BrC1=CC=CC(Br)=C1OC1=CC(Br)=C(Br)C(Br)=C1Br	qsar_ready_smiles	0	0	1	0	0	1	0	0	0	0	0	0	0	0	0	0	1	0	0	0	1	polyhalogenated diphenyl ethers		1	low	0	0	0.975126
DTXSID70879947	446255001	446255-00-1	BDE-144	C12H4Br6O	BrC1=CC(OC2=C(Br)C=C(Br)C(Br)=C2Br)=C(Br)C=C1	qsar_ready_smiles	0	0	1	0	0	1	0	0	0	0	0	0	0	0	0	0	1	0	0	0	1	polyhalogenated diphenyl ethers		1	low	0	0	0.983959
DTXSID30879948	446255012	446255-01-2	BDE-145	C12H4Br6O	BrC1=CC(Br)=C(OC2=C(Br)C=CC=C2Br)C(Br)=C1Br	qsar_ready_smiles	0	0	1	0	0	1	0	0	0	0	0	0	0	0	0	0	1	0	0	0	1	polyhalogenated diphenyl ethers		1	low	0	0	0.983959
DTXSID90879949	446255023	446255-02-3	BDE-146	C12H4Br6O	BrC1=CC(Br)=C(Br)C(OC2=C(Br)C=C(Br)C(Br)=C2)=C1	qsar_ready_smiles	0	0	1	0	0	1	0	0	0	0	0	0	0	0	0	0	1	0	0	0	1	polyhalogenated diphenyl ethers		1	low	0	0	0.960251
DTXSID60879951	446255034	446255-03-4	BDE-148	C12H4Br6O	BrC1=CC(Br)=C(OC2=CC(Br)=CC(Br)=C2Br)C(Br)=C1	qsar_ready_smiles	0	0	1	0	0	1	0	0	0	0	0	0	0	0	0	0	1	0	0	0	1	polyhalogenated diphenyl ethers		1	low	0	0	0.975796
DTXSID20879952	446255045	446255-04-5	BDE-149	C12H4Br6O	BrC1=CC(Br)=C(OC2=C(Br)C=CC(Br)=C2Br)C=C1Br	qsar_ready_smiles	0	0	1	0	0	1	0	0	0	0	0	0	0	0	0	0	1	0	0	0	1	polyhalogenated diphenyl ethers		1	low	0	0	0.960251
DTXSID80879953	446255056	446255-05-6	BDE-150	C12H4Br6O	BrC1=CC(Br)=C(OC2=C(Br)C=CC(Br)=C2Br)C(Br)=C1	qsar_ready_smiles	0	0	1	0	0	1	0	0	0	0	0	0	0	0	0	0	1	0	0	0	1	polyhalogenated diphenyl ethers		1	low	0	0	0.975796
DTXSID40879954	446255067	446255-06-7	BDE-151	C12H4Br6O	BrC1=CC(OC2=C(Br)C(Br)=CC(Br)=C2Br)=C(Br)C=C1	qsar_ready_smiles	0	0	1	0	0	1	0	0	0	0	0	0	0	0	0	0	1	0	0	0	1	polyhalogenated diphenyl ethers		1	low	0	0	0.959707
DTXSID00879955	446255078	446255-07-8	BDE-152	C12H4Br6O	BrC1=CC(Br)=C(Br)C(OC2=C(Br)C=CC=C2Br)=C1Br	qsar_ready_smiles	0	0	1	0	0	1	0	0	0	0	0	0	0	0	0	0	1	0	0	0	1	polyhalogenated diphenyl ethers		1	low	0	0	0.959707
DTXSID60879956	446255089	446255-08-9	BDE-157	C12H4Br6O	BrC1=CC=C(OC2=CC(Br)=C(Br)C(Br)=C2)C(Br)=C1Br	qsar_ready_smiles	0	0	1	0	0	1	0	0	0	0	0	0	0	0	0	0	1	0	0	0	1	polyhalogenated diphenyl ethers		1	low	0	0	0.973155
DTXSID20879957	446255090	446255-09-0	BDE-158	C12H4Br6O	BrC1=CC(Br)=C(OC2=CC(Br)=C(Br)C=C2)C(Br)=C1Br	qsar_ready_smiles	0	0	1	0	0	1	0	0	0	0	0	0	0	0	0	0	1	0	0	0	1	polyhalogenated diphenyl ethers		1	low	0	0	0.983959
DTXSID80879958	446255103	446255-10-3	BDE-159	C12H4Br6O	BrC1=CC(OC2=CC(Br)=C(Br)C(Br)=C2Br)=CC(Br)=C1	qsar_ready_smiles	0	0	1	0	0	1	0	0	0	0	0	0	0	0	0	0	1	0	0	0	1	polyhalogenated diphenyl ethers		1	low	0	0	0.975126
DTXSID40879959	446255114	446255-11-4	BDE-160	C12H4Br6O	BrC1=CC=CC(OC2=C(Br)C(Br)=C(Br)C(Br)=C2Br)=C1	qsar_ready_smiles	0	0	1	0	0	1	0	0	0	0	0	0	0	0	0	0	1	0	0	0	1	polyhalogenated diphenyl ethers		1	low	0	0	0.98377
DTXSID50879960	446255125	446255-12-5	BDE-161	C12H4Br6O	BrC1=CC(OC2=C(Br)C=C(Br)C(Br)=C2Br)=CC(Br)=C1	qsar_ready_smiles	0	0	1	0	0	1	0	0	0	0	0	0	0	0	0	0	1	0	0	0	1	polyhalogenated diphenyl ethers		1	low	0	0	0.983959
DTXSID10879961	446255136	446255-13-6	BDE-162	C12H4Br6O	BrC1=CC(Br)=C(Br)C(OC2=CC(Br)=C(Br)C(Br)=C2)=C1	qsar_ready_smiles	0	0	1	0	0	1	0	0	0	0	0	0	0	0	0	0	1	0	0	0	1	polyhalogenated diphenyl ethers		1	low	0	0	0.975126
DTXSID70879962	446255147	446255-14-7	BDE-163	C12H4Br6O	BrC1=CC(Br)=C(Br)C(OC2=CC(Br)=C(Br)C=C2)=C1Br	qsar_ready_smiles	0	0	1	0	0	1	0	0	0	0	0	0	0	0	0	0	1	0	0	0	1	polyhalogenated diphenyl ethers		1	low	0	0	0.960251
DTXSID30879963	446255158	446255-15-8	BDE-164	C12H4Br6O	BrC1=CC(OC2=C(Br)C=CC(Br)=C2Br)=CC(Br)=C1Br	qsar_ready_smiles	0	0	1	0	0	1	0	0	0	0	0	0	0	0	0	0	1	0	0	0	1	polyhalogenated diphenyl ethers		1	low	0	0	0.975126
DTXSID90879964	446255169	446255-16-9	BDE-165	C12H4Br6O	BrC1=CC(OC2=C(Br)C(Br)=CC(Br)=C2Br)=CC(Br)=C1	qsar_ready_smiles	0	0	1	0	0	1	0	0	0	0	0	0	0	0	0	0	1	0	0	0	1	polyhalogenated diphenyl ethers		1	low	0	0	0.959707
DTXSID10879966	446255170	446255-17-0	BDE-167	C12H4Br6O	BrC1=CC(OC2=CC(Br)=C(Br)C=C2Br)=CC(Br)=C1Br	qsar_ready_smiles	0	0	1	0	0	1	0	0	0	0	0	0	0	0	0	0	1	0	0	0	1	polyhalogenated diphenyl ethers		1	low	0	0	0.975126
DTXSID30879968	446255181	446255-18-1	BDE-169	C12H4Br6O	BrC1=CC(OC2=CC(Br)=C(Br)C(Br)=C2)=CC(Br)=C1Br	qsar_ready_smiles	0	0	1	0	0	1	0	0	0	0	0	0	0	0	0	0	1	0	0	0	1	polyhalogenated diphenyl ethers		1	low	0	0	0.959305
DTXSID80873971	446255192	446255-19-2	BDE-171	C12H3Br7O	BrC1=CC(Br)=C(OC2=C(Br)C(Br)=C(Br)C=C2)C(Br)=C1Br	qsar_ready_smiles	0	0	1	0	0	1	0	0	0	0	0	0	0	0	0	0	1	0	0	0	1	polyhalogenated diphenyl ethers		1	low	0	0	0.983959
DTXSID60879971	446255216	446255-21-6	BDE-174	C12H3Br7O	BrC1=CC=C(Br)C(OC2=CC(Br)=C(Br)C(Br)=C2Br)=C1Br	qsar_ready_smiles	0	0	1	0	0	1	0	0	0	0	0	0	0	0	0	0	1	0	0	0	1	polyhalogenated diphenyl ethers		1	low	0	0	0.975126
DTXSID20879972	446255227	446255-22-7	BDE-175	C12H3Br7O	BrC1=CC(OC2=C(Br)C=C(Br)C(Br)=C2Br)=C(Br)C(Br)=C1	qsar_ready_smiles	0	0	1	0	0	1	0	0	0	0	0	0	0	0	0	0	1	0	0	0	1	polyhalogenated diphenyl ethers		1	low	0	0	0.983959
DTXSID40879974	446255238	446255-23-8	BDE-177	C12H3Br7O	BrC1=CC=C(OC2=C(Br)C(Br)=CC(Br)=C2Br)C(Br)=C1Br	qsar_ready_smiles	0	0	1	0	0	1	0	0	0	0	0	0	0	0	0	0	1	0	0	0	1	polyhalogenated diphenyl ethers		1	low	0	0	0.975126
DTXSID00879975	446255249	446255-24-9	BDE-178	C12H3Br7O	BrC1=CC(Br)=C(Br)C(OC2=C(Br)C(Br)=CC(Br)=C2Br)=C1	qsar_ready_smiles	0	0	1	0	0	1	0	0	0	0	0	0	0	0	0	0	1	0	0	0	1	polyhalogenated diphenyl ethers		1	low	0	0	0.959707
DTXSID60879976	446255250	446255-25-0	BDE-179	C12H3Br7O	BrC1=CC(Br)=C(Br)C(OC2=C(Br)C=CC(Br)=C2Br)=C1Br	qsar_ready_smiles	0	0	1	0	0	1	0	0	0	0	0	0	0	0	1	0	1	0	0	0	1	polyhalogenated diphenyl ethers		2	med	0	0	0.959707
DTXSID40873972	446255261	446255-26-1	BDE-180	C12H3Br7O	BrC1=CC(Br)=C(OC2=CC(Br)=C(Br)C(Br)=C2Br)C=C1Br	qsar_ready_smiles	0	0	0	0	0	1	0	0	0	0	0	0	0	0	1	0	1	0	0	0	1	polyhalogenated diphenyl ethers		2	med	0	0	0.975126
DTXSID80879978	446255272	446255-27-2	BDE-186	C12H3Br7O	BrC1=CC=CC(Br)=C1OC1=C(Br)C(Br)=C(Br)C(Br)=C1Br	qsar_ready_smiles	0	0	1	0	0	1	0	0	0	0	0	0	0	0	0	0	1	0	0	0	1	polyhalogenated diphenyl ethers		1	low	0	0	0.98377
DTXSID40879979	446255283	446255-28-3	BDE-187	C12H3Br7O	BrC1=CC(Br)=C(OC2=C(Br)C(Br)=CC(Br)=C2Br)C=C1Br	qsar_ready_smiles	0	0	1	0	0	1	0	0	0	0	0	0	0	0	0	0	1	0	0	0	1	polyhalogenated diphenyl ethers		1	low	0	0	0.960251
DTXSID10704805	446255307	446255-30-7	1,2,3,5-Tetrabromo-4-(3,4,5-tribromophenoxy)benzene	C12H3Br7O	BrC1=CC(OC2=C(Br)C(Br)=C(Br)C=C2Br)=CC(Br)=C1Br	qsar_ready_smiles	0	0	0	0	0	1	0	0	0	0	0	0	0	0	1	0	1	0	0	0	1	polyhalogenated diphenyl ethers		2	med	0	1	0.983959
DTXSID10879981	446255341	446255-34-1	BDE-193	C12H3Br7O	BrC1=CC(Br)=C(Br)C(OC2=CC(Br)=C(Br)C(Br)=C2)=C1Br	qsar_ready_smiles	0	0	1	0	0	1	0	0	0	0	0	0	0	0	0	0	1	0	0	0	1	polyhalogenated diphenyl ethers		1	low	0	0	0.975126
DTXSID4074774	446255385	446255-38-5	PBDE 195	C12H2Br8O	BrC1=C(Br)C(Br)=C(OC2=C(Br)C(Br)=C(Br)C(Br)=C2Br)C=C1	qsar_ready_smiles	0	0	0	0	0	1	0	0	0	0	0	0	0	0	1	0	1	0	0	0	1	polyhalogenated diphenyl ethers		2	med	0	1	0.98377
DTXSID3074789	446255396	446255-39-6	BDE-196	C12H2Br8O	BrC1=CC(Br)=C(OC2=CC(Br)=C(Br)C(Br)=C2Br)C(Br)=C1Br	qsar_ready_smiles	0	0	0	0	0	1	0	0	0	0	0	0	0	0	1	0	1	0	0	0	1	polyhalogenated diphenyl ethers		2	med	0	1	0.983959
DTXSID30879988	446255421	446255-42-1	BDE-198	C12H2Br8O	BrC1=CC(Br)=C(Br)C(OC2=C(Br)C(Br)=C(Br)C(Br)=C2Br)=C1	qsar_ready_smiles	0	0	0	0	0	1	0	0	0	0	0	0	0	0	1	0	1	0	0	0	1	polyhalogenated diphenyl ethers		2	med	0	0	0.98377
DTXSID70879982	446255432	446255-43-2	BDE-199	C12H2Br8O	BrC1=CC(Br)=C(Br)C(OC2=CC(Br)=C(Br)C(Br)=C2Br)=C1Br	qsar_ready_smiles	0	0	0	0	0	1	0	0	0	0	0	0	0	0	1	0	1	0	0	0	1	polyhalogenated diphenyl ethers		2	med	0	0	0.975126
DTXSID30879983	446255465	446255-46-5	BDE-200	C12H2Br8O	BrC1=CC=C(Br)C(OC2=C(Br)C(Br)=C(Br)C(Br)=C2Br)=C1Br	qsar_ready_smiles	0	0	0	0	0	1	0	0	0	0	0	0	0	0	1	0	1	0	0	0	1	polyhalogenated diphenyl ethers		2	med	0	0	0.98377
DTXSID90879984	446255501	446255-50-1	BDE-201	C12H2Br8O	BrC1=CC(Br)=C(OC2=C(Br)C(Br)=CC(Br)=C2Br)C(Br)=C1Br	qsar_ready_smiles	0	0	0	0	0	1	0	0	0	0	0	1	0	0	1	0	1	0	0	0	1	polyhalogenated diphenyl ethers		3	med	0	0	0.983959
DTXSID00196255	446255545	446255-54-5	2,2',3,4,4',5,6,6'-Octabromodiphenyl ether	C12H2Br8O	BrC1=CC(Br)=C(OC2=C(Br)C(Br)=C(Br)C(Br)=C2Br)C(Br)=C1	qsar_ready_smiles	0	0	0	0	0	1	0	0	0	0	0	0	0	0	1	0	1	0	0	0	1	polyhalogenated diphenyl ethers		2	med	0	1	0.98377
DTXSID4074776	446255567	446255-56-7	PBDE 205	C12H2Br8O	BrC1=CC(OC2=C(Br)C(Br)=C(Br)C(Br)=C2Br)=CC(Br)=C1Br	qsar_ready_smiles	0	0	0	0	0	1	0	0	0	0	0	0	0	0	1	0	1	0	0	0	1	polyhalogenated diphenyl ethers		2	med	0	1	0.98377
DTXSID30573656	497107138	497107-13-8	1,1'-[Oxybis(methylene)]bis(pentabromobenzene)	C14H4Br10O	BrC1=C(Br)C(Br)=C(COCC2=C(Br)C(Br)=C(Br)C(Br)=C2Br)C(Br)=C1Br	qsar_ready_smiles	0	0	0	1	0	1	1	0	0	0	0	0	0	1	1	0	1	0	0	0	1	polyhalogenated benzene aliphatics and functionalized		5	high	1	0	0.889723
DTXSID401016672	678970155	678970-15-5	(-)-alpha-Hexabromocyclododecane	C12H18Br6	BrC1CCC(Br)C(Br)CCC(Br)C(Br)CCC1Br	qsar_ready_smiles	0	0	0	1	0	0	0	0	0	1	0	0	0	0	0	0	1	0	0	0	1	polyhalogenated alicycles		2	med	1	0	0.808216
DTXSID30467127	678970166	678970-16-6	(+)-beta-Hexabromocyclododecane	C12H18Br6	BrC1CCC(Br)C(Br)CCC(Br)C(Br)CCC1Br	qsar_ready_smiles	0	0	0	1	0	0	0	0	0	1	0	0	0	0	1	0	1	0	0	0	1	polyhalogenated alicycles		3	med	1	0	0.808216
DTXSID701016671	678970177	678970-17-7	(+)-gamma-Hexabromocyclododecane	C12H18Br6	BrC1CCC(Br)C(Br)CCC(Br)C(Br)CCC1Br	qsar_ready_smiles	0	0	0	1	0	0	0	0	0	1	0	0	0	0	1	0	1	0	0	0	1	polyhalogenated alicycles		3	med	1	0	0.808216
DTXSID501016706	855992982	855992-98-2	(rel)-(1R,2R,3S,4S)-1,2,3,9-tetrabromo-1,2,3,4-tetrahydro-1,4-methanonaphthalene	C11H8Br4	BrC1C(Br)C2(Br)C(Br)C1C1=C2C=CC=C1	qsar_ready_smiles	0	0	0	1	0	0	0	0	0	0	0	0	0	0	1	0	1	0	0	0	1	polyhalogenated carbocycles		2	med	1	0	0.861114
DTXSID201016707	855993010	855993-01-0	(rel)-(1R,2S,3S,4S)-1,2,3,9-tetrabromo-1,2,3,4-tetrahydro-1,4-methanonaphthalene	C11H8Br4	BrC1C(Br)C2(Br)C(Br)C1C1=C2C=CC=C1	qsar_ready_smiles	0	0	0	1	0	0	0	0	0	0	0	0	0	0	1	0	1	0	0	0	1	polyhalogenated benzene aliphatics and functionalized		2	med	1	0	0.861114
DTXSID70880073	860302336	860302-33-6	Firemaster 550				1	0	0	0	0	1	0	0	0	0	0	0	0	0	0	0	1	0	0	0	1	polyhalogenated phthalates/benzoates/imides		1	low	0	0	0
DTXSID00108393	880647201	880647-20-1	Polyphosphoric acids, compds. with pyrolyzed melamine				0	0	0	0	1	0	0	0	0	0	0	0	0	0	0	0	0	1	1	0	1			1	low	0	0	0
DTXSID901016677	893843077	893843-07-7	4,5,6,7-tetrabromo-1,1,3-trimethyl-3-(2,3,4,6-tetrabromophenyl)-2,3-dihydro-1H-indene	C18H12Br8	CC1(C)CC(C)(C2=C(Br)C(Br)=C(Br)C(Br)=C12)C1=C(Br)C(Br)=C(Br)C=C1Br	qsar_ready_smiles	0	0	0	1	0	0	1	0	0	1	1	0	0	1	1	0	1	0	0	0	1	polyhalogenated benzene alicycles		6	high	1	0	0.91235
DTXSID60872765	1003300739	1003300-73-9	Mixed esters of phosphoric acid with [1,​1'-​biphenyl]​-​4,​4'-​diol and phenol				0	0	0	0	1	1	0	0	0	0	0	0	0	0	0	0	0	1	1	0	1			2	med	0	0	0
DTXSID601016680	1025956653	1025956-65-3	2,4,5,6,7-pentabromo-1,1,3-trimethyl-3-(2,4,6-tribromophenyl)-2,3-dihydro-1H-indene	C18H12Br8	CC1(C)C(Br)C(C)(C2=C(Br)C(Br)=C(Br)C(Br)=C12)C1=C(Br)C=C(Br)C=C1Br	qsar_ready_smiles	0	0	0	1	0	0	1	0	0	1	1	0	0	1	1	0	1	0	0	0	1	polyhalogenated benzene alicycles		6	high	1	0	0.944634
DTXSID20893653	1047637375	1047637-37-5	2,2-Bis(chloromethyl)-1,3-propanediyl tetrakis(1-chloro-2-propanyl) bis(phosphate)	C17H32Cl6O8P2	CC(CCl)OP(=O)(OCC(CCl)(CCl)COP(=O)(OC(C)CCl)OC(C)CCl)OC(C)CCl	qsar_ready_smiles	0	0	0	0	1	1	0	0	0	0	1	0	0	1	1	0	1	0	0	0	1	polyhalogenated organophosphates		5	high	0	0	0.972387
DTXSID30858238	1084889519	1084889-51-9	4,5,6,7-Tetrabromo-1,1,3-trimethyl-3-(2,3,4,5-tetrabromophenyl)-2,3-dihydro-1H-indene	C18H12Br8	CC1(C)CC(C)(C2=C1C(Br)=C(Br)C(Br)=C2Br)C1=CC(Br)=C(Br)C(Br)=C1Br	qsar_ready_smiles	0	0	0	1	0	1	1	0	0	1	1	0	0	1	1	0	1	0	0	0	1	polyhalogenated benzene alicycles	OFR	7	high	1	0	0.863252
DTXSID20891513	1093632348	1093632-34-8	1,3,5,7,9,11-Hexabromocyclododecane	C12H18Br6	BrC1CC(Br)CC(Br)CC(Br)CC(Br)CC(Br)C1	qsar_ready_smiles	0	0	0	1	0	0	0	0	0	0	0	0	0	0	0	0	1	0	0	0	1	polyhalogenated alicycles		1	low	1	0	0.775045
DTXSID20108653	1195978938	1195978-93-8	Benzene, ethenyl-, polymer with 1,3-butadiene, brominated				0	0	0	0	1	0	1	0	0	0	1	0	0	0	1	0	0	0	1	0	1		polymeric	4	high	0	0	0
DTXSID70872771	1271168401	1271168-40-1	Melamine-(aluminium phosphate)	C6H14AlN12O10P3	[Al+3].NC1=NC(N)=NC(N)=N1.NC1=NC(N)=NC(N)=N1.OP([O-])(=O)OP([O-])(=O)OP(O)([O-])=O	canonical_smiles	0	0	0	0	0	1	0	0	0	0	0	0	0	0	0	0	0	0	0	1	1			1	low	0	0	0.937224
DTXSID90872773	1271172985	1271172-98-5	Diphosphoric acid, zinc salt, compd. with 1,​3,​5-​triazine-​2,​4,​6-​triamine (1:1:2)	C6H14N12O7P2Zn	NC1=NC(N)=NC(=[NH2+])N1.NC1=NC(N)=NC(=[NH2+])N1.[O-]P1(=O)O[Zn]OP([O-])(=O)O1	canonical_smiles	0	0	0	0	0	1	0	0	0	0	0	0	0	0	0	0	0	1	1	1	1			1	low	0	0	0.932995
DTXSID901018497	1372804766	1372804-76-6	Alkanes, C14-16, chloro				1	0	0	0	1	0	0	0	0	0	0	0	0	0	0	0	1	0	0	0	1	polyhalogenated aliphatic chains		1	low	0	0	0
DTXSID001016682	1373346907	1373346-90-7	dimethyl {[(4,6-dichloro-1,3,5-triazin-2-yl)oxy]methyl}phosphonate	C6H8Cl2N3O4P	COP(=O)(COC1=NC(Cl)=NC(Cl)=N1)OC	qsar_ready_smiles	0	0	0	1	0	0	0	0	0	0	0	0	0	0	0	0	1	0	0	0	1	polyhalogenated organophosphates		1	low	1	0	0.924472
DTXSID20894307	1401974240	1401974-24-0	Alkanes, C22-30-branched and linear, chloro				1	0	0	0	0	0	0	0	0	1	0	0	0	0	0	0	1	0	0	0	1	polyhalogenated aliphatic chains		1	low	0	0	0
DTXSID80894308	1402738526	1402738-52-6	Alkanes, C24-28, chloro				1	0	0	0	1	0	0	0	0	0	0	0	0	0	0	0	1	0	0	0	1	polyhalogenated aliphatic chains		1	low	0	0	0
DTXSID50894315	1417900969	1417900-96-9	Alkanes, C21-34-branched and linear, chloro				1	0	0	0	0	0	0	0	0	1	0	0	0	0	0	0	1	0	0	0	1	polyhalogenated aliphatic chains		1	low	0	0	0
DTXSID30860639	1852481276	1852481-27-6	2,3,4,5,6,8-Hexachlorodecane	C10H16Cl6	CCC(Cl)CC(Cl)C(Cl)C(Cl)C(Cl)C(C)Cl	qsar_ready_smiles	0	0	0	1	0	0	0	0	0	0	0	0	0	0	0	0	1	0	0	0	1	polyhalogenated aliphatic chains	Chlorinated Parrffin SCCP, see supplemental NAS note	1	low	1	0	0.857654
DTXSID301018499	2097144437	2097144-43-7	Alkanes, C20-28, chloro				1	0	0	0	1	0	0	0	0	0	0	0	0	0	0	0	1	0	0	0	1	polyhalogenated aliphatic chains		1	low	0	0	0
DTXSID601010963	2097144448	2097144-44-8	Slack Wax (petroleum), chloro				0	0	0	0	1	0	0	0	0	0	0	0	0	0	0	0	0	0	1	0	1		polymeric UVCB	1	low	0	0	0
DTXSID101018500	2097144459	2097144-45-9	Alkanes, C20-24, chloro				1	0	0	0	1	0	0	0	0	0	0	0	0	0	0	0	1	0	0	0	1	polyhalogenated aliphatic chains		1	low	0	0	0
DTXSID001010941	2097144460	2097144-46-0	Hexacosane, chloro derivs.				1	0	0	0	1	0	0	0	0	0	0	0	0	0	0	0	1	0	0	0	1	polyhalogenated aliphatic chains		1	low	0	0	0
DTXSID701010942	2097144471	2097144-47-1	Octacosane, chloro derivs.				1	0	0	0	1	0	0	0	0	0	0	0	0	0	0	0	1	0	0	0	1	polyhalogenated aliphatic chains		1	low	0	0	0
DTXSID401010943	2097144482	2097144-48-2	Octadecane, chloro derivs.				1	0	0	0	1	0	0	0	0	0	0	0	0	0	0	0	1	0	0	0	1	polyhalogenated aliphatic chains		1	low	0	0	0
DTXSID30949579	2167063570	2167063-57-0	1,2,3-Tribromo-4-[(prop-2-en-1-yl)oxy]benzene	C9H7Br3O	BrC1=C(Br)C(Br)=C(OCC=C)C=C1	qsar_ready_smiles	0	0	0	1	0	0	1	0	0	0	0	0	0	0	0	0	1	0	0	0	1	polyhalogenated phenol-aliphatic ether	This is an NAS chemical, previous CASRN was 26762-91-4 Currently reported in Dashboard as 2167063-57-0 DTXSID30949579	2	med	1	0	0.923933
DTXSID00956119	34621993	34621-99-3	Tetrakis(1-chloropropan-2-yl) ethane-1,2-diyl bis(phosphate)	C14H28Cl4O8P2	CC(CCl)OP(=O)(OCCOP(=O)(OC(C)CCl)OC(C)CCl)OC(C)CCl	qsar_ready_smiles	0	0	0	0	1	0	0	0	0	0	0	0	0	0	0	0	1	0	0	0	1	polyhalogenated organophosphates		1	low	0	0	0.938743
DTXSID00886624	63562334	63562-33-4	2-(10-Oxo-10H-9-oxa-10-phosphaphenanthren-10-ylmethyl)succinic acid (DDP)	C17H15O6P			0	0	0	0	1	0	0	0	0	0	0	0	0	0	0	0	0	1	0	0	1		See note under data sources 2 regarding PET vs. phosphorus additives in PET	1	low	0	0	0.4433
DTXSID30872414	NOCAS_872414	NOCAS_872414	Antimony & Antimony Compounds				0	0	0	0	0	1	0	0	0	0	0	0	0	0	0	0	0	0	1	1	0			1	low	0	0	0
DTXSID60872422	NOCAS_872422	NOCAS_872422	Long-chain chlorinated paraffins (C18-20)				1	0	0	1	1	0	0	0	0	0	0	0	0	1	0	0	1	0	0	0	1	polyhalogenated aliphatic chains		3	med	0	0	0
DTXSID20872423	NOCAS_872423	NOCAS_872423	Medium-chain chlorinated paraffins (C14-17)				1	0	0	1	0	0	0	0	0	0	0	0	0	1	0	0	1	0	0	0	1	polyhalogenated aliphatic chains		2	med	0	0	0
DTXSID90871387	40120749	40120-74-9	Tris (1,3- dichloropropyl) phosphate	C9H15Cl6O4P			0	0	0	0	0	0	0	0	0	0	0	0	0	0	1	0	1	0	0	0	1	polyhalogenated organophosphates	Added after SData Reviewer comments: Thought it was TDCPP (13674-87-8) during original extraction since almost all the data are for that chemical instead	1	low	0	0
DTXSID9024986	80079	80-07-9	4,4'-Dichlorodiphenyl sulfone	C12H8Cl2O2S			0	0	0	0	0	0	0	0	0	0	0	0	0	0	1	0	0	0	0	0	0		Added after SData Reviewer comments: chemists panel noted not a likely flame retardant because it is a chemical intermediate (CDR)	1	low	0	0	0.6907

## Sheet: US CPSC
stripped_casrn	dtxsid	nrc_2000	cpsc_2001	cpsc_2006a	cpsc_2006b	cpsc_2015a	cpsc_2015b	cpsc_2015c	cpsc_2017	cpsc_2018a	cpsc_2018b	petition_list	cpsc_2019_nas	note
75956	DTXSID8025830	0	0	0	0	0	0	0	0	0	0	0	1
77474	DTXSID2020688	0	0	0	0	0	0	0	0	0	0	0	1
78308	DTXSID6032192	1	0	0	0	0	0	0	0	0	0	0	0
78400	DTXSID8026228	0	0	0	0	0	1	0	1	0	1	1	0
78433	DTXSID7023805	1	0	0	0	0	0	0	0	0	0	1	1
79276	DTXSID1026083	0	0	0	0	0	0	0	0	0	0	0	1
79947	DTXSID1026081	0	0	0	0	0	0	0	1	1	1	1	1
79958	DTXSID3021770	0	0	0	0	0	0	0	0	0	0	0	1
85223	DTXSID7021782	0	0	0	0	0	0	0	0	0	0	1	1
87821	DTXSID1024128	0	0	0	0	0	0	0	0	0	0	1	1
87832	DTXSID3025833	0	0	0	0	0	0	0	0	0	0	1	1
87843	DTXSID4025828	0	0	0	0	0	0	0	0	0	0	0	1
92660	DTXSID4024640	0	0	0	0	0	0	0	0	0	0	0	1
92864	DTXSID1059072	0	0	0	0	0	0	0	0	0	0	0	1
93527	DTXSID7052735	0	0	0	0	0	0	0	0	0	0	0	1
96139	DTXSID7021817	0	0	0	0	0	0	0	0	0	0	0	1
108781	DTXSID6020802	0	0	1	1	0	0	0	0	0	0	1	0
115275	DTXSID2026941	0	0	0	0	0	0	0	0	0	0	1	1
115286	DTXSID2020268	0	0	0	0	0	0	0	0	0	0	1	1
115866	DTXSID1021952	0	1	1	0	0	0	1	1	0	1	0	0
115968	DTXSID5021411	0	0	0	0	1	0	0	1	0	1	1	1
115980	DTXSID9051589	0	0	0	0	0	0	0	0	0	0	0	1
117088	DTXSID7026102	0	0	0	0	0	0	0	0	0	0	1	1
118796	DTXSID6021959	0	0	0	0	0	0	0	0	0	0	1	1
124641	DTXSID5021330	1	1	1	0	0	0	0	0	0	0	1	0
126727	DTXSID5021413	0	0	0	0	0	0	0	0	0	0	1	1
140089	DTXSID0026258	0	0	0	0	0	0	0	0	0	0	0	1
147820	DTXSID5051733	0	0	0	0	0	0	0	0	0	0	0	1
607998	DTXSID1060558	0	0	0	0	0	0	0	0	0	0	0	1
608719	DTXSID9022079	0	0	0	0	0	0	0	0	0	0	1	1
608902	DTXSID90209646	0	0	0	0	0	0	0	0	0	0	0	1
615587	DTXSID1052290	0	0	0	0	0	0	0	0	0	0	1	1
632791	DTXSID6026084	0	0	0	0	0	0	0	0	0	0	1	1
756796	DTXSID0020494	0	1	0	0	0	0	0	0	0	0	1	0
868859	DTXSID5020493	1	1	0	0	0	0	0	0	0	0	0	0
875730	DTXSID20439075	0	0	0	0	0	0	0	0	0	0	0	1	see notes on NAS tab, supplemental chemical for specific structure
1067125	DTXSID9040213	0	0	0	0	0	0	0	0	0	0	1	0
1163195	DTXSID9020376	1	1	1	1	0	0	0	0	0	0	1	1
1241947	DTXSID1025300	0	1	0	0	0	0	0	0	0	0	1	0
1303862	DTXSID7034387	0	1	0	0	0	0	0	0	0	0	0	0
1309428	DTXSID4049662	1	1	0	0	0	0	0	0	0	0	1	0
1309644	DTXSID4023880	1	1	1	1	0	0	0	1	1	1	1	0
1314132	DTXSID7035016	1	1	0	0	0	0	0	0	0	0	0	0
1314609	DTXSID6050467	1	1	0	0	0	0	0	0	0	0	0	0
1330785	DTXSID4021391	1	1	0	0	0	0	0	0	0	0	1	0
1332076	DTXSID6091554	0	1	0	1	0	0	0	0	0	0	1	0
1522925	DTXSID9024641	0	0	0	0	0	0	0	0	0	0	1	1
1770805	DTXSID1051802	0	0	0	0	0	0	0	0	0	0	0	1
1773893	DTXSID3040306	0	0	0	0	0	0	0	0	0	0	0	1
1837918	DTXSID4052687	0	0	0	0	0	0	0	0	0	0	0	1
2385855	DTXSID7020895	0	0	0	0	0	0	0	0	0	0	1	1
3066704	DTXSID2024951	0	0	0	0	0	0	0	0	0	0	0	1
3072842	DTXSID0052700	0	0	0	0	0	0	0	0	0	0	1	1
3194556	DTXSID4027527	0	1	1	0	0	0	0	0	0	0	1	1
3194578	DTXSID0052750	0	0	0	0	0	0	0	0	0	0	1	1
3234024	DTXSID90274233	0	0	0	0	0	0	0	0	0	0	0	1
3278895	DTXSID3044918	0	0	0	0	0	0	0	0	0	0	1	1
3296900	DTXSID9020164	0	0	0	0	0	0	0	0	0	0	1	1
3322938	DTXSID8024947	0	0	0	0	0	0	0	0	0	0	1	1
3555111	DTXSID5063071	0	0	0	0	0	0	0	0	0	0	1	1
4162452	DTXSID4038922	0	0	0	0	0	0	0	0	0	0	1	1
4351706	DTXSID20863371	0	0	0	0	0	0	0	0	0	0	0	1
5412259	DTXSID70275889	0	0	0	0	0	0	0	0	0	0	0	1
5436431	DTXSID3030056	0	0	0	0	0	0	0	0	0	0	1	1
5445170	DTXSID90884159	0	0	0	0	0	0	0	0	0	0	0	1
5445192	DTXSID9052715	0	0	0	0	0	0	0	0	0	0	0	1
6145739	DTXSID3027615	1	1	0	0	0	1	0	1	0	1	1	1
6294344	DTXSID8027618	0	0	0	0	0	0	0	0	0	0	0	1
6749731	DTXSID80863938	0	0	0	0	0	0	0	0	0	0	0	1
7046642	DTXSID90724142	0	0	0	0	0	0	0	0	0	0	0	1
7347195	DTXSID9064639	0	0	0	0	0	0	0	0	0	0	0	0	This chemical was added after review of PUBCHEM Patents and high QSUR prediction for flame retardancy
7415863	DTXSID30864056	0	0	0	0	0	0	0	0	0	0	0	1
7436900	DTXSID8073471	0	0	0	0	0	0	0	0	0	0	0	1	see notes on NAS tab, supplemental chemical for specific structure
7789824	DTXSID001014486	1	1	0	0	0	0	0	0	0	0	1	0
9002851	DTXSID3051250	0	0	0	1	0	0	0	0	0	0	0	0
10043353	DTXSID1020194	1	1	0	1	0	0	0	0	0	0	1	0
13560899	DTXSID7027750	0	0	0	0	0	0	0	0	0	0	1	1
13560924	DTXSID30108225	0	0	0	0	0	0	0	0	0	0	1	1
13654096	DTXSID9065572	0	0	0	0	0	0	0	0	0	0	0	1
13674845	DTXSID5026259	1	1	0	0	0	1	0	1	0	1	1	1
13674878	DTXSID9026261	1	1	1	0	0	1	0	1	0	1	1	1
13767323	DTXSID10893960	1	0	0	0	0	0	0	0	0	0	1	0
15432856	DTXSID60872780	1	1	0	0	0	0	0	0	0	0	1	0
16400503	DTXSID0075108	0	0	0	0	0	0	0	0	0	0	0	1
18300044	DTXSID20872786	0	0	0	0	0	0	0	0	0	0	0	1
19186971	DTXSID0058691	0	0	0	0	0	0	0	0	0	0	1	1
19660163	DTXSID7024950	0	0	0	0	0	0	0	0	0	0	0	1
20120336	DTXSID9040215	1	1	1	0	0	0	0	0	0	0	1	0
20217010	DTXSID40864926	0	0	0	0	0	0	0	0	0	0	0	1
20566352	DTXSID60864948	0	0	0	0	0	0	0	0	0	0	1	1
21645512	DTXSID2036405	1	1	0	0	0	0	0	0	0	0	1	0
21850442	DTXSID3032129	0	0	0	0	0	0	0	0	0	0	1	1
23488382	DTXSID8052697	0	0	0	0	0	0	0	0	0	0	1	1
24655843	DTXSID3043786	0	0	0	0	0	0	0	0	0	0	1	0
25327893	DTXSID2029327	0	0	0	0	0	0	0	0	0	0	1	1
25495981	DTXSID70180181	0	0	0	0	0	0	0	0	0	0	1	1
25637994	DTXSID8025383	1	0	0	0	0	0	0	0	0	0	1	1
25713604	DTXSID0058695	0	0	0	0	0	0	0	0	0	0	1	1
26040517	DTXSID7027887	0	0	0	0	0	0	0	1	1	1	1	1
26248873	DTXSID201016652	0	0	0	0	0	1	0	1	0	1	0	0
2167063570	DTXSID30949579	0	0	0	0	0	0	0	0	0	0	0	1	This is an NAS chemical, previous CASRN was 26762-91-4 Currently reported in Dashboard as 2167063-57-0 DTXSID30949579
27104309	DTXSID40949863	0	1	0	0	0	0	0	0	0	0	0	0
27581131	DTXSID201016690	0	0	0	0	0	0	0	0	0	0	1	0
29716447	DTXSID901016653	0	0	0	0	0	0	0	1	0	1	0	0
29761215	DTXSID3025465	0	1	0	0	0	0	0	0	0	0	0	0
31107445	DTXSID0052702	0	0	0	0	0	0	0	0	0	0	1	1
31780264	DTXSID201023178	0	0	0	0	0	0	0	0	0	0	1	1
31977874	DTXSID901016691	0	0	0	0	0	0	0	0	0	0	1	1
32534819	DTXSID2024246	0	0	0	0	0	0	0	0	0	0	1	1
32536520	DTXSID8024236	0	0	0	0	0	0	0	0	0	0	1	1
32588764	DTXSID6024626	0	0	0	0	0	0	0	0	0	0	1	1
33125869	DTXSID5027980	0	0	0	0	0	0	0	0	0	0	0	1
33798026	DTXSID30885564	0	0	0	0	0	0	0	0	0	0	1	1
33908666	DTXSID30892415	0	0	0	0	0	0	0	0	0	0	1	0
34571169	DTXSID70956080	0	0	0	0	0	0	0	0	0	0	1	1
35109605	DTXSID5052705	0	0	0	0	0	0	0	0	0	0	1	1
36355018	DTXSID3025382	0	0	0	0	0	0	0	0	0	0	0	1
36483575	DTXSID40893054	0	0	0	0	0	0	0	0	0	0	1	0
37419424	DTXSID001016668	0	0	0	0	0	0	0	0	0	0	1	1
37853591	DTXSID1024627	0	0	0	0	0	0	0	0	0	0	1	1
37853615	DTXSID10865889	0	0	0	0	0	0	0	0	0	0	1	1
38051104	DTXSID8028000	0	0	0	0	0	0	0	0	0	0	1	1
38521516	DTXSID00959387	0	0	0	0	0	0	0	0	0	0	1	1
39568995	DTXSID90192685	0	0	0	0	0	0	0	0	0	0	0	1
39569216	DTXSID50192686	0	0	0	0	0	0	0	0	0	0	1	1
39635795	DTXSID0052708	0	0	0	0	0	0	0	0	0	0	1	1
40703795	DTXSID30866010	0	0	0	0	0	0	0	0	0	0	0	1
41203810	DTXSID8029363	0	1	0	0	0	0	0	0	0	0	1	0
41318756	DTXSID4052710	0	0	0	0	0	0	0	0	0	0	0	1
42595459	DTXSID9068407	0	1	0	0	0	0	0	0	0	0	1	0
42597499	DTXSID40885873	0	0	0	0	0	0	0	0	0	0	1	0
42757551	DTXSID5044942	0	0	0	0	0	0	0	0	0	0	1	1
49690633	DTXSID9052711	0	0	0	0	0	0	0	0	0	0	0	1
51936551	DTXSID80866227	0	0	0	0	0	0	0	0	0	0	1	1
52434590	DTXSID20452860	0	0	0	0	0	0	0	0	0	0	0	1
52434909	DTXSID9052713	0	0	0	0	0	0	0	0	0	0	1	1
52907070	DTXSID6052168	0	0	0	0	0	0	0	0	0	0	0	1
53461828	DTXSID6068854	0	0	0	0	0	0	0	0	0	0	0	1
55205384	DTXSID60970533	0	0	0	0	0	0	0	0	0	0	1	1
55481602	DTXSID601016692	0	0	0	0	0	0	0	0	0	0	0	1
55566308	DTXSID0021331	1	1	0	0	0	0	0	0	0	0	0	0
56803373	DTXSID6024701	0	1	0	0	0	0	0	0	0	0	0	0
57011479	DTXSID10850114	0	0	0	0	0	0	0	0	0	0	0	1
57829897	DTXSID001016694	0	0	0	0	0	0	0	0	0	0	1	1
58495093	DTXSID70728087	0	0	0	0	0	0	0	0	0	0	1	1
58965665	DTXSID8047507	0	0	0	0	0	0	0	0	0	0	1	1
59080374	DTXSID201009900	0	0	0	0	0	0	0	0	0	0	0	1
59080396	DTXSID9074771	0	0	0	0	0	0	0	0	0	0	0	1
59080409	DTXSID70858838	0	0	0	0	0	0	0	0	0	0	0	1
59447551	DTXSID9052719	0	0	0	0	0	0	0	0	0	0	1	1
59447573	DTXSID70872796	0	0	0	0	0	0	0	0	0	0	1	0
60044248	DTXSID60975467	0	0	0	0	0	0	0	0	0	0	0	1
60044259	DTXSID5074769	0	0	0	0	0	0	0	0	0	0	0	1	see notes on NAS tab, supplemental chemical for specific structure
60044260	DTXSID10208772	0	0	0	0	0	0	0	0	0	0	0	1
60348609	DTXSID9030048	0	0	0	0	0	0	0	0	0	0	0	1
61090899	DTXSID1069455	0	0	0	0	0	0	0	0	0	0	0	1
61262531	DTXSID60886428	0	0	0	0	0	0	0	0	0	0	0	1
61368341	DTXSID401016696	0	0	0	0	0	0	0	0	0	0	0	1
61583606	DTXSID90894430	0	1	0	0	0	0	0	0	0	0	0	0
61840220	DTXSID80107622	0	0	0	0	0	0	0	0	0	0	1	0
63449398	DTXSID1033325	0	1	0	0	0	0	0	0	0	0	0	1
66108370	DTXSID9070406	0	0	0	0	0	0	0	0	0	0	1	1
66710972	DTXSID70867243	0	0	0	0	0	0	0	0	0	0	1	1
67733522	DTXSID70218014	0	0	0	0	0	0	0	0	0	0	0	1
67888964	DTXSID50218113	0	0	0	0	0	0	0	0	0	0	0	1
67889003	DTXSID10987252	0	0	0	0	0	0	0	0	0	0	0	1
68333799	DTXSID3097842	1	1	0	1	0	0	0	0	0	0	1	0
68631492	DTXSID4030047	0	0	0	0	0	0	0	0	0	0	0	1
68928701	DTXSID90872793	0	0	0	0	0	0	0	0	0	0	1	0
68937417	DTXSID4028880	0	1	1	0	0	0	0	0	0	0	0	0
69278622	DTXSID30219340	0	0	0	0	0	0	0	0	0	0	0	1
70156795	DTXSID501016699	0	0	0	0	0	0	0	0	0	0	1	1
71011126	DTXSID40103802	0	0	0	0	0	0	0	0	0	0	0	1
75795163	DTXSID001016701	0	0	0	0	0	0	0	0	0	0	1	1
76025086	DTXSID0029557	1	1	0	0	0	1	0	1	0	1	0	0
76649155	DTXSID70274251	1	1	0	0	0	1	0	1	0	1	0	0
77098078	DTXSID1029049	0	0	0	0	0	0	0	0	0	0	1	0
77102820	DTXSID4074770	0	0	0	0	0	0	0	0	0	0	0	1
82001216	DTXSID001002372	0	0	0	0	0	0	0	0	0	0	1	1
84303468	DTXSID90866551	0	0	0	0	0	0	0	0	0	0	0	1
84852539	DTXSID2052732	0	0	0	0	0	0	0	0	0	0	1	1
85446179	DTXSID9047548	0	0	0	0	0	0	0	0	0	0	0	1
85535848	DTXSID40105260	1	0	0	0	0	0	0	0	0	0	1	1
85535859	DTXSID2040313	0	0	0	0	0	0	0	0	0	0	1	1
88497567	DTXSID30105330	0	0	0	0	0	0	0	0	0	0	1	0
90075915	DTXSID70849024	0	0	0	0	0	0	0	0	0	0	1	1
109678333	DTXSID1074252	0	0	0	0	0	0	0	0	0	0	0	1
114955214	DTXSID301016681	0	0	0	0	0	0	0	0	0	0	0	1
115245073	DTXSID80151024	0	0	0	0	0	0	0	0	0	0	0	1
121839529	DTXSID701014956	0	0	0	0	0	0	0	1	0	1	0	0
134237506	DTXSID00873771	0	0	0	0	0	0	0	0	0	0	1	1
134237517	DTXSID60873772	0	0	0	0	0	0	0	0	0	0	1	1
134237528	DTXSID20873773	0	0	0	0	0	0	0	0	0	0	1	1
135229480	DTXSID10872775	0	0	0	0	0	0	0	0	0	0	1	0
138257188	DTXSID201016676	0	0	0	0	0	0	0	0	0	0	0	1
138257199	DTXSID501016675	0	0	0	0	0	0	0	0	0	0	0	1
138265880	DTXSID70872776	1	0	0	0	0	0	0	0	0	0	0	0
148993991	DTXSID40106732	0	0	0	0	0	0	0	0	0	0	1	0
155613937	DTXSID20108830	0	0	0	0	0	0	0	0	0	0	0	1
168434455	DTXSID701016683	0	0	0	0	0	0	0	0	0	0	1	1
169102572	DTXSID80776039	0	0	0	0	0	0	0	0	0	0	0	1
183658277	DTXSID9052686	0	0	0	0	0	0	0	1	1	1	1	1
189084648	DTXSID4052689	0	0	0	0	0	0	0	0	0	0	0	1
189084671	DTXSID60583561	0	0	0	0	0	0	0	0	0	0	0	1
191680816	DTXSID10107312	0	0	0	0	0	0	0	0	0	0	1	0
207122154	DTXSID3052692	0	0	0	0	0	0	0	0	0	0	0	1
207122165	DTXSID8052693	0	0	0	0	0	0	0	0	0	0	0	1
497107138	DTXSID30573656	0	0	0	0	0	0	0	0	0	0	1	1
678970155	DTXSID401016672	0	0	0	0	0	0	0	0	0	0	0	1
678970166	DTXSID30467127	0	0	0	0	0	0	0	0	0	0	0	1
678970177	DTXSID701016671	0	0	0	0	0	0	0	0	0	0	0	1
855992982	DTXSID501016706	0	0	0	0	0	0	0	0	0	0	1	1
855993010	DTXSID201016707	0	0	0	0	0	0	0	0	0	0	1	1
893843077	DTXSID901016677	0	0	0	0	0	0	0	0	0	0	1	1
1025956653	DTXSID601016680	0	0	0	0	0	0	0	0	0	0	1	1
1084889519	DTXSID30858238	0	0	0	0	0	0	0	0	0	0	1	1
1093632348	DTXSID20891513	0	0	0	0	0	0	0	0	0	0	0	1
1373346907	DTXSID001016682	0	0	0	0	0	0	0	0	0	0	0	1
1852481276	DTXSID30860639	0	0	0	0	0	0	0	0	0	0	0	1	see notes on NAS tab, supplemental chemical for specific structure
NOCAS_872422	DTXSID60872422	1	0	0	0	0	0	0	0	0	0	0	0
NOCAS_872423	DTXSID20872423	1	0	0	0	0	0	0	0	0	0	0	0

## Sheet: US EPA OPPT
stripped_casrn	dtxsid	chemview	pbde_snur_ap	deca_aa	hbcd_aa	bp_cluster	cpe_cluster	cab_cluster	tbbpa_cluster	flexible_foam_aa	circuit_aa	sccp	note
78331	DTXSID3051466	0	0	0	0	0	0	0	0	1	0	0
78400	DTXSID8026228	0	0	0	0	0	0	0	0	1	0	0
79947	DTXSID1026081	1	0	1	0	0	0	0	1	0	1	0
80057	DTXSID7020182	1	0	0	0	0	0	0	0	0	0	0
85223	DTXSID7021782	1	0	0	0	0	0	0	0	0	0	0
87843	DTXSID4025828	0	0	0	1	0	0	0	0	0	0	0
99309	DTXSID2020426	1	0	0	0	0	0	0	0	0	0	0
108781	DTXSID6020802	0	0	0	0	0	0	0	0	1	0	0
115775	DTXSID2026943	0	0	1	0	0	0	0	0	0	0	0
115866	DTXSID1021952	1	0	1	0	0	1	0	0	1	0	0
118796	DTXSID6021959	1	0	0	0	0	0	0	0	0	0	0
124641	DTXSID5021330	0	0	1	0	0	0	0	0	0	0	0
126727	DTXSID5021413	0	0	0	1	0	0	0	0	1	0	0
126738	DTXSID3021986	1	0	0	0	0	0	0	0	0	0	0
632791	DTXSID6026084	0	0	0	0	0	0	0	0	1	0	0
756796	DTXSID0020494	0	0	0	0	0	0	0	0	1	0	0
839907	DTXSID4026266	0	0	1	0	0	0	0	0	0	0	0
1163195	DTXSID9020376	1	1	1	0	0	0	0	0	0	0	0
1309428	DTXSID4049662	1	0	1	0	0	0	0	0	1	1	0
1309644	DTXSID4023880	1	0	1	0	0	0	0	0	0	0	0
1318236	DTXSID4051661	0	0	1	0	0	0	0	0	1	0	0
1330785	DTXSID4021391	0	0	1	0	0	0	0	0	1	0	0
1332076	DTXSID6091554	1	0	1	0	0	0	0	0	0	0	0
2781115	DTXSID2029242	0	0	0	0	0	0	0	0	1	0	0
3194556	DTXSID4027527	1	0	0	0	0	0	1	0	0	0	0
3194578	DTXSID0052750	0	0	0	1	0	0	1	0	0	0	0
3278895	DTXSID3044918	0	0	0	1	0	0	0	0	0	0	0
3322938	DTXSID8024947	0	0	0	1	0	0	0	0	0	0	0
4162452	DTXSID4038922	1	0	0	0	0	0	0	0	0	0	0
6145739	DTXSID3027615	0	0	0	0	0	0	0	0	1	0	0
7415863	DTXSID30864056	0	0	0	0	1	0	0	0	0	0	0
7631869	DTXSID1029677	0	0	0	0	0	0	0	0	0	1	0
7723140	DTXSID1024382	1	0	1	0	0	0	0	0	0	0	0
7789824	DTXSID001014486	0	0	1	0	0	0	0	0	0	0	0
12777876	DTXSID40925980	0	0	0	0	0	0	0	0	1	0	0
13530502	DTXSID2094005	1	0	0	0	0	0	0	0	0	0	0
13560899	DTXSID7027750	1	0	1	0	0	0	0	0	0	0	0
13674845	DTXSID5026259	0	0	0	0	0	1	0	0	1	0	0
13674878	DTXSID9026261	0	0	1	0	0	1	0	0	1	0	0
14852176	DTXSID8065824	0	0	1	0	0	0	0	0	0	0	0
15541603	DTXSID7065912	1	0	1	0	0	0	0	0	0	1	0
18755436	DTXSID0066406	0	0	0	0	0	0	0	0	1	0	0
19186971	DTXSID0058691	1	0	1	0	0	0	0	0	0	0	0
20120336	DTXSID9040215	0	0	1	0	0	0	0	0	0	0	0
20566352	DTXSID60864948	0	0	0	0	1	0	0	0	1	0	0
21645512	DTXSID2036405	1	0	1	0	0	0	0	0	1	1	0
21850442	DTXSID3032129	1	0	1	1	0	0	0	1	0	0	0
25327893	DTXSID2029327	1	0	0	1	0	0	0	1	0	0	0
25637994	DTXSID8025383	1	0	0	0	0	0	1	0	0	0	0
25713604	DTXSID0058695	1	0	1	0	0	0	0	0	0	0	0
26040517	DTXSID7027887	0	0	0	1	1	0	0	0	1	0	0
26265087	DTXSID70872791	0	0	0	0	0	0	0	0	0	1	0
26444495	DTXSID3024861	0	0	1	0	0	0	0	0	1	0	0
26446731	DTXSID20894685	0	0	0	0	0	0	0	0	1	0	0
31611844	DTXSID70885508	0	0	0	1	0	0	0	0	0	0	0
32534819	DTXSID2024246	1	1	0	0	0	0	0	0	0	0	0
32536520	DTXSID8024236	1	1	0	0	0	0	0	0	0	0	0
32588764	DTXSID6024626	1	0	1	0	0	0	0	0	0	0	0
35948255	DTXSID6044563	0	0	0	0	0	0	0	0	0	1	0
36483575	DTXSID40893054	0	0	0	0	0	0	0	0	1	0	0
36483600	DTXSID6024129	1	1	0	0	0	0	0	0	0	0	0
36678452	DTXSID3067992	0	0	0	1	0	0	0	0	0	0	0
37640576	DTXSID3068043	1	0	1	0	0	0	0	0	0	0	0
37853591	DTXSID1024627	0	0	1	0	0	0	0	0	0	0	0
37853615	DTXSID10865889	0	0	0	0	0	0	0	1	0	0	0
38051104	DTXSID8028000	0	0	0	0	0	0	0	0	1	0	0
40088479	DTXSID8024319	1	1	0	0	0	0	0	0	0	0	0
59447551	DTXSID9052719	1	0	0	0	0	0	0	0	0	0	0
59447573	DTXSID70872796	1	0	1	0	0	0	0	0	0	0	0
61262531	DTXSID60886428	0	0	1	0	0	0	0	0	0	0	0
61788769	DTXSID7028061	0	0	0	0	0	0	0	0	0	0	1
63316336	DTXSID00889812	0	0	1	0	0	0	0	0	0	0	0
63316438	DTXSID30872797	0	0	1	0	0	0	0	0	0	0	0
63449398	DTXSID1033325	0	0	0	0	0	0	0	0	0	0	1
63747580	DTXSID101016697	0	0	0	0	0	0	0	0	0	1	0
63936561	DTXSID3024233	1	1	0	0	0	0	0	0	0	0	0
66034171	DTXSID10886791	1	0	0	0	0	0	0	0	0	0	0
68333799	DTXSID3097842	1	0	1	0	0	0	0	0	1	0	0
68527026	DTXSID7028695	1	0	0	0	0	0	0	0	0	0	0
68664062	DTXSID60988350	1	0	1	0	0	0	0	0	0	0	0
68920707	DTXSID5028873	0	0	0	0	0	0	0	0	0	0	1
68928701	DTXSID90872793	1	0	1	0	0	0	0	0	0	0	0
68928803	DTXSID2071867	1	1	0	0	0	0	0	0	0	0	0
68937417	DTXSID4028880	0	0	0	0	0	0	0	0	1	0	0
68953582	DTXSID9028912	0	0	0	0	0	0	0	0	1	0	0
71011126	DTXSID40103802	0	0	0	0	0	0	0	0	0	0	1
77098078	DTXSID1029049	0	0	0	0	1	0	0	0	1	0	0
77226905	DTXSID301012772	1	0	1	0	0	0	0	0	0	0	0
84852539	DTXSID2052732	1	0	1	0	0	0	0	0	0	0	0
85535859	DTXSID2040313	1	0	1	0	0	0	0	0	0	0	0
88497567	DTXSID30105330	1	0	1	0	0	0	0	0	0	0	0
93202892	DTXSID701016702	0	0	0	1	0	0	0	0	0	0	0
97416847	DTXSID80893715	0	0	0	1	0	0	0	0	0	0	0
106232853	DTXSID20858924	1	0	0	0	0	0	0	0	0	0	0
125512870	DTXSID401016703	0	0	0	1	0	0	0	0	0	0	0
125997208	DTXSID1029095	0	0	0	0	0	0	0	0	1	0	0
125997219	DTXSID9029855	1	0	1	0	0	0	0	0	0	0	0
135229480	DTXSID10872775	0	0	1	0	0	0	0	0	0	0	0
147768396	DTXSID90872778	1	0	0	0	0	0	0	0	0	0	0
181028795	DTXSID80107228	1	0	1	0	0	0	0	0	0	0	0
183658277	DTXSID9052686	0	0	0	0	1	0	0	0	1	0	0
184538587	DTXSID70107934	0	0	0	0	0	0	0	0	1	0	0
191680816	DTXSID10107312	1	0	1	0	0	0	0	0	0	0	0
198840652	DTXSID901010948	1	0	0	0	0	0	0	0	0	0	0
214216087	DTXSID101016704	0	0	0	1	0	0	0	0	0	0	0
225789388	DTXSID00872789	0	0	1	0	0	0	0	0	0	1	0
284685456	DTXSID40109400	1	0	0	0	0	0	0	0	0	0	0
288260424	DTXSID601018498	1	0	0	0	0	0	0	0	0	0	0
359406896	DTXSID60109402	1	0	0	0	0	0	0	0	0	0	0
363626500	DTXSID801016705	0	0	0	0	0	0	0	0	1	0	0
383905859	DTXSID60108955	1	0	0	0	0	0	0	0	0	0	0
880647201	DTXSID00108393	1	0	0	0	0	0	0	0	0	0	0
1003300739	DTXSID60872765	0	0	1	0	0	0	0	0	0	0	0
1047637375	DTXSID20893653	0	0	0	0	0	0	0	0	1	0	0
1195978938	DTXSID20108653	1	0	0	1	0	0	0	0	0	0	0
1372804766	DTXSID901018497	1	0	0	0	0	0	0	0	0	0	0
1402738526	DTXSID80894308	1	0	0	0	0	0	0	0	0	0	0
2097144437	DTXSID301018499	1	0	0	0	0	0	0	0	0	0	0
2097144448	DTXSID601010963	1	0	0	0	0	0	0	0	0	0	0
2097144459	DTXSID101018500	1	0	0	0	0	0	0	0	0	0	0
2097144460	DTXSID001010941	1	0	0	0	0	0	0	0	0	0	0
2097144471	DTXSID701010942	1	0	0	0	0	0	0	0	0	0	0
2097144482	DTXSID401010943	1	0	0	0	0	0	0	0	0	0	0
109678333	DTXSID1074252	1	0	0	0	0	0	0	0	0	0	0
31454485	DTXSID90953470	0	0	0	1	0	0	0	0	0	0	0
34621993	DTXSID00956119	1	0	0	0	0	0	0	0	0	0	0
52434909	DTXSID9052713	1	0	0	0	0	0	0	0	0	0	0
59789514	DTXSID2069365	1	0	0	0	0	0	0	0	0	0	0
13767323	DTXSID10893960	0	0	1	0	0	0	0	0	0	0	0
63562334	DTXSID00886624	0	0	1	0	0	0	0	0	0	0	0	Note, this chemical was originally reported out as 25038599 "PET with built-in phosphorus on polyester backbone", in the DECAAA, this CAS number goes directly to PET as a material which is not a flame retardant. We instead care about phosphorus containing additives to the PET such as 14657-64-8 which is already on the inventory and 63562-33-4 (DDP) which is not yet on the inventory. 63562-33-4 wa…
NOCAS_872422	DTXSID60872422	0	0	1	0	0	0	0	0	0	0	0
92484076	DTXSID40888243	1	0	0	0	0	0	0	0	0	0	0	nan

## Sheet: US EPA ORD
stripped_casrn	dtxsid	chiron	icl_products	pubmed_mesh	ntp_fr_search	pinfa	pbde	cpdat
57136	DTXSID4021426	0	0	0	0	0	0	1
75638	DTXSID5026415	0	0	1	0	0	0	0
77474	DTXSID2020688	1	0	1	0	0	0	0
78308	DTXSID6032192	1	0	1	0	0	0	0
78320	DTXSID5052676	1	0	0	0	0	0	0
78331	DTXSID3051466	1	1	0	0	0	0	0
78386	DTXSID7025051	0	0	0	0	1	0	0
78400	DTXSID8026228	1	0	1	0	1	0	1
78422	DTXSID0021414	1	0	0	0	1	0	0
78433	DTXSID7023805	1	0	1	0	0	0	0
78513	DTXSID5021758	1	1	1	0	0	0	0
79947	DTXSID1026081	1	1	1	0	0	0	1
79958	DTXSID3021770	1	0	1	0	0	0	0
80057	DTXSID7020182	0	0	0	0	0	0	1
83863	DTXSID40889331	0	0	1	0	0	0	0
85223	DTXSID7021782	1	0	0	0	0	0	0
87821	DTXSID1024128	1	0	1	0	0	0	0
87832	DTXSID3025833	1	0	0	0	0	0	0
92660	DTXSID4024640	1	0	0	0	0	0	0
92864	DTXSID1059072	1	0	0	0	0	0	0
93527	DTXSID7052735	1	0	0	0	0	0	0
95567	DTXSID8052641	0	0	1	0	0	0	0
96139	DTXSID7021817	0	0	1	0	0	0	0
101553	DTXSID8023927	1	0	0	0	0	1	0
101848	DTXSID9021847	1	0	0	0	0	0	0
106412	DTXSID3051543	0	0	1	0	0	0	0
108463	DTXSID2021238	0	0	0	0	0	0	1
108781	DTXSID6020802	0	0	0	0	1	0	1
108805	DTXSID7024873	0	0	0	0	0	0	1
115275	DTXSID2026941	1	0	0	0	0	0	0
115286	DTXSID2020268	1	0	1	0	0	0	0
115775	DTXSID2026943	0	0	1	0	0	0	0
115866	DTXSID1021952	1	0	1	0	0	0	1
115877	DTXSID1073157	1	0	0	0	0	0	0
115968	DTXSID5021411	1	0	1	0	0	0	1
117088	DTXSID7026102	1	0	0	0	0	0	0
118796	DTXSID6021959	1	1	1	0	0	0	0
123773	DTXSID0024553	0	0	0	0	0	0	1
126716	DTXSID8040698	1	0	0	0	0	0	0
126727	DTXSID5021413	1	0	1	0	0	0	0
126738	DTXSID3021986	1	1	1	0	0	0	1
127093	DTXSID2027044	0	0	0	0	0	0	1
335671	DTXSID8031865	0	0	1	0	0	0	0
353593	DTXSID0027147	0	0	1	0	0	0	0
512561	DTXSID1021403	1	0	0	0	0	0	0
513086	DTXSID4052712	1	0	0	0	0	0	0
545551	DTXSID4052716	1	0	0	0	0	0	0
546930	DTXSID4049660	0	0	0	0	0	0	1
563042	DTXSID4026216	1	0	0	0	0	0	0
593602	DTXSID8021432	0	0	1	0	0	0	0
598027	DTXSID1044699	1	0	0	0	0	0	0
608719	DTXSID9022079	1	0	1	0	0	0	0
608902	DTXSID90209646	1	0	0	0	0	0	0
615587	DTXSID1052290	1	0	0	0	0	0	0
632791	DTXSID6026084	1	0	0	0	0	0	0
756138	DTXSID4074932	0	0	1	0	0	0	0
756796	DTXSID0020494	0	0	0	0	1	0	0
813785	DTXSID5025150	1	0	0	0	0	0	0
1163195	DTXSID9020376	1	0	1	0	0	1	1
1241947	DTXSID1025300	1	1	1	0	1	0	0
1302427	DTXSID3051206	0	0	0	0	0	0	1
1302789	DTXSID6030782	0	0	1	0	0	0	0
1305620	DTXSID7034410	0	0	0	0	0	0	1
1309428	DTXSID4049662	0	1	0	0	1	0	1
1309644	DTXSID4023880	0	0	1	0	0	0	1
1314132	DTXSID7035016	0	0	0	0	0	0	1
1314563	DTXSID9047754	0	0	0	0	0	0	1
1318009	DTXSID7047489	0	0	0	0	0	0	1
1318236	DTXSID4051661	0	0	0	0	1	0	1
1330434	DTXSID2034388	0	0	0	0	0	0	1
1330785	DTXSID4021391	1	1	0	0	1	0	0
1332076	DTXSID6091554	0	0	0	0	0	0	1
1332214	DTXSID4023888	0	0	1	0	0	0	0
1522925	DTXSID9024641	1	0	0	0	0	0	0
1806548	DTXSID6026246	1	0	0	0	0	0	0
1837918	DTXSID4052687	1	0	0	0	0	0	0
2050477	DTXSID9024015	1	0	0	0	0	1	0
2314978	DTXSID2062325	0	0	1	0	0	0	0
2385855	DTXSID7020895	1	0	0	0	0	0	0
2502150	DTXSID80858783	1	0	0	0	0	0	0
2528361	DTXSID50873428	1	0	0	0	0	0	0
2528383	DTXSID3052698	1	0	0	0	0	0	0
2528394	DTXSID1074597	1	0	0	0	0	0	0
2752956	DTXSID1062623	1	0	0	0	0	0	0
2781115	DTXSID2029242	0	1	1	0	1	0	0
3072842	DTXSID0052700	1	1	0	0	0	0	0
3194556	DTXSID4027527	1	1	0	0	0	0	0
3194578	DTXSID0052750	1	0	1	0	0	0	0
3278895	DTXSID3044918	1	0	0	0	0	0	0
3296900	DTXSID9020164	1	1	1	0	0	0	1
3322938	DTXSID8024947	1	0	1	0	0	0	0
3555111	DTXSID5063071	1	0	0	0	0	0	0
4090511	DTXSID4063290	0	0	0	0	1	0	0
4162452	DTXSID4038922	1	0	0	0	0	0	0
5324129	DTXSID501017085	0	0	0	1	0	0	0
5412259	DTXSID70275889	1	0	0	0	0	0	0
5436431	DTXSID3030056	1	0	1	0	0	1	0
5945335	DTXSID8052720	1	1	0	0	0	0	0
6145739	DTXSID3027615	1	0	0	0	0	0	0
6876002	DTXSID9074773	1	0	0	0	0	1	0
6903635	DTXSID90534622	0	0	0	0	0	1	0
7025061	DTXSID7073486	1	0	0	0	0	1	0
7436900	DTXSID8073471	1	0	0	0	0	0	0
7631869	DTXSID1029677	0	0	1	0	0	0	0
7722761	DTXSID5029689	0	0	0	0	0	0	1
7723140	DTXSID1024382	0	0	1	0	1	0	0
7727437	DTXSID0050471	0	0	0	0	0	0	1
7773060	DTXSID5023875	0	0	1	0	0	0	0
7782425	DTXSID2049634	0	0	1	0	1	0	0
7783202	DTXSID1029704	0	0	0	0	0	0	1
7784227	DTXSID20872802	0	0	0	0	1	0	0
7789799	DTXSID1052531	0	0	0	0	1	0	1
10043353	DTXSID1020194	0	0	0	0	0	0	1
11113501	DTXSID101014603	0	0	0	0	0	0	1
12027962	DTXSID50872597	0	0	0	0	1	0	0
12036372	DTXSID5065196	0	0	0	0	1	0	0
12124979	DTXSID8035681	0	1	0	0	0	0	0
12179043	DTXSID7034389	0	0	0	0	0	0	1
12251535	DTXSID001018214	0	0	0	0	0	0	1
12280034	DTXSID1034391	0	0	0	0	0	0	1
12411642	DTXSID40872768	0	0	0	0	0	0	1
12767907	DTXSID0058300	0	0	0	0	0	0	1
13308515	DTXSID10872553	0	0	0	0	0	0	1
13560899	DTXSID7027750	1	0	1	0	0	0	1
13560924	DTXSID30108225	1	0	0	0	0	0	0
13654096	DTXSID9065572	1	0	0	0	0	0	0
13674845	DTXSID5026259	1	1	1	0	0	0	1
13674878	DTXSID9026261	1	1	1	0	0	0	1
13765952	DTXSID40160258	0	0	1	0	0	0	0
13810838	DTXSID8043781	1	0	0	0	0	0	0
14265442	DTXSID7039672	0	0	0	0	0	0	1
14657648	DTXSID30461246	0	0	0	0	0	0	1
14852176	DTXSID8065824	0	0	0	0	1	0	0
14925394	DTXSID50931491	0	0	0	1	0	0	0
15541603	DTXSID7065912	0	0	0	1	0	0	0
16400503	DTXSID0075108	1	0	0	0	0	0	0
18755436	DTXSID0066406	0	0	0	0	1	0	1
19186971	DTXSID0058691	1	1	0	0	0	0	0
20566352	DTXSID60864948	1	0	0	0	0	0	0
21645512	DTXSID2036405	0	0	1	0	1	0	1
21850442	DTXSID3032129	1	1	0	0	0	0	1
23488382	DTXSID8052697	1	0	0	0	0	0	0
24623776	DTXSID0052679	0	0	0	0	0	0	1
24937788	DTXSID0049814	0	0	1	0	0	0	0
25155231	DTXSID9026267	1	0	0	0	0	0	0
25327893	DTXSID2029327	1	0	0	0	0	0	0
25637994	DTXSID8025383	0	1	0	0	0	0	1
25653161	DTXSID10274134	1	0	0	0	0	0	0
25713604	DTXSID0058695	1	1	0	0	0	0	1
26040517	DTXSID7027887	1	0	0	0	0	0	0
26248873	DTXSID201016652	1	0	0	0	0	0	0
26444495	DTXSID3024861	1	0	0	0	1	0	0
26657830	DTXSID901017087	0	0	0	1	0	0	0
27858077	DTXSID001016751	1	0	0	1	0	0	0
28108998	DTXSID6025484	1	0	0	0	0	0	0
29761215	DTXSID3025465	1	1	0	0	0	0	0
31107445	DTXSID0052702	1	0	0	0	0	0	0
32534819	DTXSID2024246	0	0	0	0	0	0	1
32536520	DTXSID8024236	1	0	0	0	0	0	1
32588764	DTXSID6024626	1	0	0	0	0	0	1
33798026	DTXSID30885564	1	0	0	0	0	0	0
34571169	DTXSID70956080	1	0	0	0	0	0	0
35109605	DTXSID5052705	1	0	0	0	0	0	0
35656510	DTXSID801017084	0	0	0	1	0	0	0
35854945	DTXSID10873929	0	0	1	0	0	1	0
35948255	DTXSID6044563	1	0	0	0	1	0	1
36483575	DTXSID40893054	0	1	1	0	0	0	0
36885491	DTXSID30958080	0	0	1	1	0	0	0
37419424	DTXSID001016668	1	0	0	0	0	0	0
37640576	DTXSID3068043	0	1	0	0	1	0	1
37853591	DTXSID1024627	1	0	1	0	0	0	0
37853615	DTXSID10865889	1	0	0	0	0	0	0
38051104	DTXSID8028000	1	0	0	0	0	0	1
38463820	DTXSID10855048	0	0	0	0	0	1	0
38521516	DTXSID00959387	1	0	0	0	0	0	0
39569216	DTXSID50192686	1	0	0	0	0	0	0
39635795	DTXSID0052708	1	0	0	0	0	0	0
41318756	DTXSID4052710	1	0	0	0	0	1	0
41583099	DTXSID9068328	0	0	0	0	1	0	1
42757551	DTXSID5044942	1	0	0	1	0	0	0
46355071	DTXSID90963559	1	0	0	0	0	0	0
46438884	DTXSID60591606	0	0	0	0	0	1	0
51452870	DTXSID60879850	1	0	0	0	0	1	0
51930042	DTXSID00477016	0	0	0	0	0	1	0
51936551	DTXSID80866227	1	0	0	1	0	0	0
52434909	DTXSID9052713	1	0	1	0	0	0	0
52734857	DTXSID901017118	0	0	0	1	0	0	0
52907070	DTXSID6052168	0	0	0	1	0	0	0
53551874	DTXSID70879967	0	0	0	0	0	1	0
53563567	DTXSID10201783	0	0	0	0	0	1	0
53587443	DTXSID101017114	0	0	0	0	1	0	0
55205384	DTXSID60970533	1	0	0	0	0	0	0
55818865	DTXSID701017112	0	0	0	1	0	0	0
56803373	DTXSID6024701	1	1	0	0	0	0	0
57583547	DTXSID8069197	1	1	0	0	1	0	0
58398713	DTXSID9050488	0	0	0	0	0	0	1
58495093	DTXSID70728087	1	0	0	0	0	0	0
58965665	DTXSID8047507	1	0	0	0	0	0	0
59080374	DTXSID201009900	1	0	0	0	0	0	0
59080396	DTXSID9074771	1	0	0	0	0	0	0
59080409	DTXSID70858838	1	0	1	0	0	0	0
59447551	DTXSID9052719	1	0	0	0	0	0	0
59447573	DTXSID70872796	0	1	0	0	0	0	0
59536651	DTXSID5021174	0	0	1	0	0	0	1
59794159	DTXSID40890902	0	0	0	0	0	0	1
60044248	DTXSID60975467	1	0	0	0	0	0	0
60044260	DTXSID10208772	1	0	0	0	0	0	0
60348609	DTXSID9030048	1	0	0	0	0	1	0
60371144	DTXSID00894087	0	0	1	0	0	0	0
63316336	DTXSID00889812	0	0	0	0	0	0	1
63316438	DTXSID30872797	0	0	0	0	0	0	1
63387280	DTXSID30881107	1	0	0	0	0	1	0
63449398	DTXSID1033325	0	0	0	0	0	0	1
63747580	DTXSID101016697	0	1	0	0	0	0	0
64532952	DTXSID00214802	1	0	0	0	0	0	0
65075083	DTXSID90573490	0	0	0	0	0	1	0
65652417	DTXSID3028269	0	1	0	0	0	0	0
65997173	DTXSID7049631	0	0	0	0	0	0	1
66034171	DTXSID10886791	0	0	0	0	1	0	0
66710972	DTXSID70867243	1	0	0	0	0	0	0
67733522	DTXSID70218014	1	0	0	0	0	0	0
67797095	DTXSID50879985	0	0	0	0	0	1	0
67888964	DTXSID50218113	1	0	0	0	0	0	0
67888975	DTXSID10218114	0	0	1	0	0	0	0
67889003	DTXSID10987252	1	0	0	0	0	0	0
68333799	DTXSID3097842	1	0	0	0	1	0	1
68631492	DTXSID4030047	1	0	0	0	0	1	0
68664062	DTXSID60988350	0	0	0	0	1	0	0
68928701	DTXSID90872793	0	1	0	0	0	0	1
68928803	DTXSID2071867	0	0	0	0	0	1	0
68937406	DTXSID20872645	0	0	0	0	0	0	1
68937417	DTXSID4028880	0	1	0	0	1	0	1
68952330	DTXSID5028902	0	0	0	0	1	0	0
68953582	DTXSID9028912	0	0	0	0	1	0	0
69012642	DTXSID6052823	0	0	0	0	0	0	1
69278622	DTXSID30219340	1	0	0	0	0	0	0
71245277	DTXSID301016700	0	0	0	1	0	0	0
71342773	DTXSID00872800	1	0	0	0	0	0	0
75019908	DTXSID201017117	0	0	0	1	0	0	0
77098078	DTXSID1029049	0	0	0	0	0	0	1
77102820	DTXSID4074770	1	0	0	0	0	0	0
77226905	DTXSID301012772	0	0	0	0	1	0	0
83694717	DTXSID90577711	1	0	0	0	0	1	0
84852539	DTXSID2052732	1	1	0	0	0	0	1
85446179	DTXSID9047548	1	0	0	0	0	1	0
85535859	DTXSID2040313	0	0	0	0	0	0	1
88497567	DTXSID30105330	0	1	0	0	0	0	0
93703481	DTXSID80877030	1	0	0	0	0	1	0
94334642	DTXSID601015670	1	0	0	0	0	0	0
97416847	DTXSID80893715	0	0	0	0	0	0	1
103173666	DTXSID30708183	0	0	0	0	0	1	0
115245073	DTXSID80151024	1	0	0	0	0	0	0
116995325	DTXSID50702527	0	0	0	0	0	1	0
116995336	DTXSID00879950	0	0	0	0	0	1	0
117948637	DTXSID50448655	1	0	0	0	0	1	0
117964213	DTXSID9074775	1	0	0	0	0	1	0
125997219	DTXSID9029855	0	1	0	0	0	0	0
134237506	DTXSID00873771	1	0	0	0	0	0	0
134237517	DTXSID60873772	1	0	0	0	0	0	0
134237528	DTXSID20873773	1	0	0	0	0	0	0
135229480	DTXSID10872775	0	1	0	1	0	0	0
139189303	DTXSID60108450	1	0	0	0	0	0	0
147217718	DTXSID50577712	0	0	0	0	0	1	0
147217729	DTXSID20879851	0	0	0	0	0	1	0
147217730	DTXSID00879854	0	0	0	0	0	1	0
147217741	DTXSID80772293	0	0	0	0	0	1	0
147217752	DTXSID40872703	1	0	0	0	0	1	0
147217763	DTXSID60879855	0	0	0	0	0	1	0
147217774	DTXSID10577713	1	0	0	0	0	1	0
147217785	DTXSID5024348	1	0	0	0	0	1	0
147217796	DTXSID00583560	0	0	0	0	0	1	0
147217809	DTXSID90879863	1	0	0	0	0	1	0
147217810	DTXSID50879864	0	0	0	0	0	1	0
155999954	DTXSID60477017	0	0	0	0	0	1	0
168434455	DTXSID701016683	1	0	0	0	0	0	0
171977449	DTXSID70565813	1	0	0	0	0	1	0
181028795	DTXSID80107228	0	0	0	1	0	0	0
182346210	DTXSID4052685	1	0	0	0	0	1	0
182677287	DTXSID60550652	0	0	0	0	0	1	0
182677301	DTXSID60872265	1	0	0	0	0	1	0
183658277	DTXSID9052686	1	0	1	0	0	0	1
184538587	DTXSID70107934	0	1	0	0	0	0	0
189084579	DTXSID40616285	0	0	0	0	0	1	0
189084580	DTXSID50879965	0	0	0	0	0	1	0
189084591	DTXSID40477015	0	0	0	0	0	1	0
189084604	DTXSID70879861	0	0	0	0	0	1	0
189084615	DTXSID9052688	1	0	0	0	0	1	0
189084626	DTXSID90873922	1	0	0	0	0	1	0
189084637	DTXSID60879895	1	0	0	0	0	1	0
189084648	DTXSID4052689	1	0	0	0	0	1	0
189084659	DTXSID80548894	0	0	0	0	0	1	0
189084660	DTXSID50873928	1	0	0	0	0	1	0
189084671	DTXSID60583561	1	0	0	0	0	1	0
189084682	DTXSID80872267	1	0	0	0	0	1	0
191680816	DTXSID10107312	0	0	0	0	1	0	1
207122154	DTXSID3052692	1	0	0	0	0	1	0
207122165	DTXSID8052693	1	0	1	0	0	1	0
218304360	DTXSID00879859	0	0	0	0	0	1	0
218768844	DTXSID40872788	0	0	0	0	1	0	1
225789388	DTXSID00872789	0	0	0	0	1	0	0
243982823	DTXSID90873927	1	0	1	0	0	1	0
243982834	DTXSID30879943	0	0	0	0	0	1	0
259087359	DTXSID50879980	1	0	0	0	0	1	0
327185091	DTXSID60879890	0	0	0	0	0	1	0
327185115	DTXSID20477018	0	0	0	0	0	1	0
327185137	DTXSID90879969	0	0	0	0	0	1	0
337513538	DTXSID20783707	0	0	0	0	0	1	0
337513549	DTXSID10879865	1	0	0	0	0	1	0
337513550	DTXSID40879873	0	0	0	0	0	1	0
337513561	DTXSID10879860	1	0	0	0	0	1	0
337513663	DTXSID80879852	1	0	0	0	0	1	0
337513674	DTXSID20879856	0	0	0	0	0	1	0
337513685	DTXSID30879867	0	0	0	0	0	1	0
337513721	DTXSID7074749	1	0	0	0	0	1	0
337513754	DTXSID60783706	0	0	0	0	0	1	0
337513776	DTXSID70879866	0	0	0	0	0	1	0
337513823	DTXSID00879879	0	0	0	0	0	1	0
366791324	DTXSID50573491	0	0	0	0	0	1	0
373594786	DTXSID20879917	0	0	0	0	0	1	0
405237856	DTXSID20786910	0	0	0	0	0	1	0
405237867	DTXSID90785733	0	0	0	0	0	1	0
407578534	DTXSID90785697	0	0	0	0	0	1	0
407606557	DTXSID40879853	1	0	0	0	0	1	0
407606579	DTXSID70785695	0	0	0	0	0	1	0
407606591	DTXSID00879970	0	0	0	0	0	1	0
407606615	DTXSID80879973	0	0	0	0	0	1	0
417727710	DTXSID30785570	0	0	0	0	0	1	0
437701785	DTXSID40556652	1	0	0	0	0	1	0
437701796	DTXSID30451985	1	0	1	0	0	1	0
442690451	DTXSID20879977	0	0	0	0	0	1	0
446254155	DTXSID80879857	0	0	0	0	0	1	0
446254166	DTXSID40879858	0	0	0	0	0	1	0
446254177	DTXSID30879862	0	0	0	0	0	1	0
446254188	DTXSID90879868	0	0	0	0	0	1	0
446254199	DTXSID50879869	0	0	0	0	0	1	0
446254202	DTXSID60879870	0	0	0	0	0	1	0
446254213	DTXSID20879871	0	0	0	0	0	1	0
446254224	DTXSID80879872	0	0	0	0	0	1	0
446254235	DTXSID00879874	0	0	0	0	0	1	0
446254246	DTXSID60879875	1	0	0	0	0	1	0
446254257	DTXSID20879876	0	0	0	0	0	1	0
446254268	DTXSID80879877	0	0	0	0	0	1	0
446254279	DTXSID90881108	0	0	0	0	0	1	0
446254280	DTXSID40879878	1	0	0	0	0	1	0
446254291	DTXSID10879880	0	0	0	0	0	1	0
446254304	DTXSID70879881	0	0	0	0	0	1	0
446254315	DTXSID30879882	0	0	0	0	0	1	0
446254326	DTXSID90879883	0	0	0	0	0	1	0
446254337	DTXSID50879884	0	0	0	0	0	1	0
446254348	DTXSID10879885	0	0	0	0	0	1	0
446254359	DTXSID70879886	0	0	0	0	0	1	0
446254360	DTXSID30879887	0	0	0	0	0	1	0
446254371	DTXSID90879888	0	0	0	0	0	1	0
446254382	DTXSID50879889	0	0	0	0	0	1	0
446254393	DTXSID20879891	0	0	0	0	0	1	0
446254406	DTXSID80879892	0	0	0	0	0	1	0
446254417	DTXSID40879893	0	0	0	0	0	1	0
446254428	DTXSID00879894	0	0	0	0	0	1	0
446254439	DTXSID20879896	0	0	0	0	0	1	0
446254451	DTXSID80879897	0	0	0	0	0	1	0
446254484	DTXSID40879898	0	0	0	0	0	1	0
446254508	DTXSID00879899	0	0	0	0	0	1	0
446254519	DTXSID50879900	0	0	0	0	0	1	0
446254520	DTXSID10879901	0	0	0	0	0	1	0
446254531	DTXSID70879902	0	0	0	0	0	1	0
446254542	DTXSID30879903	0	0	0	0	0	1	0
446254553	DTXSID90879904	0	0	0	0	0	1	0
446254564	DTXSID50879905	0	0	0	0	0	1	0
446254575	DTXSID10879906	0	0	0	0	0	1	0
446254586	DTXSID70879907	0	0	0	0	0	1	0
446254597	DTXSID30879908	0	0	0	0	0	1	0
446254600	DTXSID90785354	0	0	0	0	0	1	0
446254611	DTXSID90879909	0	0	0	0	0	1	0
446254622	DTXSID00879910	0	0	0	0	0	1	0
446254633	DTXSID60879911	0	0	0	0	0	1	0
446254644	DTXSID20879912	0	0	0	0	0	1	0
446254655	DTXSID80879913	1	0	0	0	0	1	0
446254666	DTXSID40879914	0	0	0	0	0	1	0
446254677	DTXSID00879915	1	0	0	0	0	1	0
446254688	DTXSID60879916	0	0	0	0	0	1	0
446254699	DTXSID80879918	0	0	0	0	0	1	0
446254702	DTXSID40879919	0	0	0	0	0	1	0
446254713	DTXSID50879920	0	0	0	0	0	1	0
446254724	DTXSID10879921	0	0	0	0	0	1	0
446254735	DTXSID70879922	0	0	0	0	0	1	0
446254746	DTXSID30879923	0	0	0	0	0	1	0
446254757	DTXSID90879924	0	0	0	0	0	1	0
446254768	DTXSID50879925	0	0	0	0	0	1	0
446254779	DTXSID10879926	0	0	0	0	0	1	0
446254780	DTXSID70879927	0	0	0	0	0	1	0
446254791	DTXSID30879928	0	0	0	0	0	1	0
446254804	DTXSID40724016	1	0	0	0	0	1	0
446254815	DTXSID90879929	0	0	0	0	0	1	0
446254826	DTXSID00879930	0	0	0	0	0	1	0
446254837	DTXSID60879931	0	0	0	0	0	1	0
446254848	DTXSID20879932	0	0	0	0	0	1	0
446254859	DTXSID80879933	0	0	0	0	0	1	0
446254860	DTXSID40879934	0	0	0	0	0	1	0
446254871	DTXSID00879935	0	0	0	0	0	1	0
446254882	DTXSID70881106	0	0	0	0	0	1	0
446254893	DTXSID60879936	0	0	0	0	0	1	0
446254906	DTXSID20879937	0	0	0	0	0	1	0
446254917	DTXSID80879938	0	0	0	0	0	1	0
446254928	DTXSID40879939	0	0	0	0	0	1	0
446254939	DTXSID50879940	0	0	0	0	0	1	0
446254940	DTXSID10879941	0	0	0	0	0	1	0
446254951	DTXSID70879942	1	0	0	0	0	1	0
446254962	DTXSID30785353	0	0	0	0	0	1	0
446254973	DTXSID90879944	0	0	0	0	0	1	0
446254984	DTXSID50879945	0	0	0	0	0	1	0
446254995	DTXSID10879946	0	0	0	0	0	1	0
446255001	DTXSID70879947	0	0	0	0	0	1	0
446255012	DTXSID30879948	0	0	0	0	0	1	0
446255023	DTXSID90879949	0	0	0	0	0	1	0
446255034	DTXSID60879951	0	0	0	0	0	1	0
446255045	DTXSID20879952	0	0	0	0	0	1	0
446255056	DTXSID80879953	0	0	0	0	0	1	0
446255067	DTXSID40879954	0	0	0	0	0	1	0
446255078	DTXSID00879955	0	0	0	0	0	1	0
446255089	DTXSID60879956	0	0	0	0	0	1	0
446255090	DTXSID20879957	0	0	0	0	0	1	0
446255103	DTXSID80879958	0	0	0	0	0	1	0
446255114	DTXSID40879959	0	0	0	0	0	1	0
446255125	DTXSID50879960	0	0	0	0	0	1	0
446255136	DTXSID10879961	0	0	0	0	0	1	0
446255147	DTXSID70879962	0	0	0	0	0	1	0
446255158	DTXSID30879963	0	0	0	0	0	1	0
446255169	DTXSID90879964	0	0	0	0	0	1	0
446255170	DTXSID10879966	0	0	0	0	0	1	0
446255181	DTXSID30879968	1	0	0	0	0	1	0
446255192	DTXSID80873971	0	0	0	0	0	1	0
446255216	DTXSID60879971	0	0	0	0	0	1	0
446255227	DTXSID20879972	0	0	0	0	0	1	0
446255238	DTXSID40879974	0	0	0	0	0	1	0
446255249	DTXSID00879975	0	0	0	0	0	1	0
446255250	DTXSID60879976	0	0	0	0	0	1	0
446255261	DTXSID40873972	1	0	0	0	0	1	0
446255272	DTXSID80879978	0	0	0	0	0	1	0
446255283	DTXSID40879979	0	0	0	0	0	1	0
446255307	DTXSID10704805	1	0	0	0	0	1	0
446255341	DTXSID10879981	0	0	0	0	0	1	0
446255385	DTXSID4074774	1	0	0	0	0	1	0
446255396	DTXSID3074789	1	0	0	0	0	1	0
446255421	DTXSID30879988	0	0	0	0	0	1	0
446255432	DTXSID70879982	0	0	0	0	0	1	0
446255465	DTXSID30879983	0	0	0	0	0	1	0
446255501	DTXSID90879984	0	0	0	0	0	1	0
446255545	DTXSID00196255	0	0	0	0	0	1	0
446255567	DTXSID4074776	1	0	0	0	0	1	0
497107138	DTXSID30573656	1	0	0	0	0	0	0
860302336	DTXSID70880073	0	0	1	0	0	0	0
1003300739	DTXSID60872765	0	0	0	0	1	0	0
1047637375	DTXSID20893653	1	0	0	0	0	0	0
1084889519	DTXSID30858238	1	0	0	0	0	0	0
1271168401	DTXSID70872771	0	0	0	0	1	0	0
1271172985	DTXSID90872773	0	0	0	0	1	0	0
NOCAS_872414	DTXSID30872414	0	0	0	0	0	0	1

## Sheet: Danish EPA
stripped_casrn	dtxsid	danish_epa_2016_bfr_grouping	danish_epa_2003_electrical	danish_epa_2014_cps	danish_epa_2014_textiles	survey_of_bfrs_2014
37419424	DTXSID001016668	1	0	0	0	1
57829897	DTXSID001016694	1	0	0	0	1
75795163	DTXSID001016701	1	0	0	0	1
3072842	DTXSID0052700	1	0	0	0	1
39635795	DTXSID0052708	1	0	0	0	1
3194578	DTXSID0052750	1	0	0	0	1
19186971	DTXSID0058691	1	0	0	0	1
25713604	DTXSID0058695	1	0	0	0	1
71342773	DTXSID00872800	0	0	0	0	1
38521516	DTXSID00959387	1	0	0	0	1
87821	DTXSID1024128	1	0	0	0	1
37853591	DTXSID1024627	1	0	0	0	1
79947	DTXSID1026081	1	1	0	0	1
77098078	DTXSID1029049	1	0	0	0
615587	DTXSID1052290	1	0	0	0	1
607998	DTXSID1060558	1	0	0	0	1
37853615	DTXSID10865889	1	0	0	0	1
135229480	DTXSID10872775	0	0	0	0	1
31780264	DTXSID201023178	1	0	0	0
1195978938	DTXSID20108653	0	0	0	0	1
155613937	DTXSID20108830	1	0	0	0	1
32534819	DTXSID2024246	1	0	0	0	1
25327893	DTXSID2029327	1	0	0	0	1
84852539	DTXSID2052732	1	0	0	0	1
2167063570	DTXSID30949579	1	0	0	0
88497567	DTXSID30105330	0	0	0	0	1
36355018	DTXSID3025382	1	0	0	0	1
87832	DTXSID3025833	1	0	0	0	1
21850442	DTXSID3032129	1	0	0	0	1
3278895	DTXSID3044918	1	0	0	0	1
497107138	DTXSID30573656	1	0	0	0	1
1084889519	DTXSID30858238	1	0	0	0	1
33798026	DTXSID30885564	1	0	0	0
68441623	DTXSID401012399	0	0	0	0	1
148993991	DTXSID40106732	0	0	0	0	1
3194556	DTXSID4027527	1	0	0	0	1
4162452	DTXSID4038922	1	0	0	0	1
36483575	DTXSID40893054	1	0	0	0	1
70156795	DTXSID501016699	1	0	0	0	1
39569216	DTXSID50192686	1	0	0	0	1
126727	DTXSID5021413	1	1	0	1	1
42757551	DTXSID5044942	1	0	0	0	1
35109605	DTXSID5052705	1	0	0	0	1
3555111	DTXSID5063071	1	0	0	0	1
94334642	DTXSID601015670	0	0	0	0	1
1025956653	DTXSID601016680	0	0	0	0	1
55481602	DTXSID601016692	1	0	0	0
118796	DTXSID6021959	1	0	0	0	1
32588764	DTXSID6024626	1	0	0	0	1
632791	DTXSID6026084	1	0	0	0	1
78308	DTXSID6032192	0	1	0	1
52907070	DTXSID6052168	1	0	0	0
20566352	DTXSID60864948	1	0	0	0	1
55205384	DTXSID60970533	1	0	0	0	1
168434455	DTXSID701016683	0	0	0	0	1
25495981	DTXSID70180181	1	0	0	0	1
85223	DTXSID7021782	1	0	0	0	1
96139	DTXSID7021817	1	0	0	0
26040517	DTXSID7027887	1	0	0	0	1
58495093	DTXSID70728087	1	0	0	0	1
66710972	DTXSID70867243	1	0	0	0	1
34571169	DTXSID70956080	1	0	0	0	1
32536520	DTXSID8024236	1	0	0	0	1
3322938	DTXSID8024947	1	0	0	0	1
25637994	DTXSID8025383	1	0	0	0	1
58965665	DTXSID8047507	1	0	0	0	1
23488382	DTXSID8052697	1	0	0	0	1
7436900	DTXSID8073471	0	0	0	0	1
51936551	DTXSID80866227	1	0	0	0	1
158725441	DTXSID80872782	0	0	0	0	1
893843077	DTXSID901016677	0	0	0	0	1
3296900	DTXSID9020164	1	0	0	0	1
1163195	DTXSID9020376	1	1	0	0	1
608719	DTXSID9022079	1	0	0	0	1
1522925	DTXSID9024641	1	0	0	0	1
3234024	DTXSID90274233	1	0	0	0
183658277	DTXSID9052686	1	0	0	0	1
52434909	DTXSID9052713	1	0	0	0	1
59447551	DTXSID9052719	1	0	0	0	1
13654096	DTXSID9065572	1	0	0	0	1
68928701	DTXSID90872793	0	0	0	0	1
78422	DTXSID0021414	0	1	0	0
78513	DTXSID5021758	0	1	0	0
115866	DTXSID1021952	0	1	0	0
115968	DTXSID5021411	0	1	0	1
126738	DTXSID3021986	0	1	0	0
1309428	DTXSID4049662	0	0	0	1
5945335	DTXSID8052720	0	0	0	1
13674845	DTXSID5026259	0	1	0	1
13674878	DTXSID9026261	0	1	0	1
21645512	DTXSID2036405	0	0	0	1
26967760	DTXSID50858795	0	0	0	1
38051104	DTXSID8028000	0	0	0	1
61788769	DTXSID7028061	0	0	1	0
68920707	DTXSID5028873	0	0	1	0
71011126	DTXSID40103802	0	0	1	0
84082382	DTXSID20872665	0	0	1	0
84776067	DTXSID80872666	0	0	1	0
85422920	DTXSID3029813	0	0	1	0
85535848	DTXSID40105260	0	0	1	0
85535859	DTXSID2040313	0	0	1	0
85536227	DTXSID30872671	0	0	1	0
85681738	DTXSID70872670	0	0	1	0
97553430	DTXSID30109297	0	0	1	0
97659466	DTXSID60872669	0	0	1	0
108171262	DTXSID10872316	0	0	1	0

## Sheet: EA UK
stripped_casrn	dtxsid	table_6-2	table_a7-1	table_a7-2	table_a7-3	note
10025919	DTXSID4044161	0	0	1	0	No details of the tonnage
10101414	DTXSID7047514	0	0	1	0	No details of the tonnage
101020	DTXSID0026252	0	0	1	0	No details of the tonnage
10124319	DTXSID6050122	0	0	1	0	No details of the tonnage
10310380	DTXSID20872766	0	0	1	0	No details of the tonnage. Fixed CAS number added a "0"
108781	DTXSID6020802	1	0	0	0	PV/Use Available
11112100	DTXSID80149507	0	0	1	0	No details of the tonnage
11113501	DTXSID101014603	1	0	0	0	PV/Use Available. Table A7.3 Predicted supply of or exceeding 1,000 tonnes per year in the EU, but. physicochemical data important for assessment missing
115275	DTXSID2026941	0	0	0	1	Predicted supply of or exceeding 1,000 tonnes per year in the EU, but. physicochemical data important for assessment missing
115775	DTXSID2026943	0	0	1	0	No details of the tonnage
115866	DTXSID1021952	1	0	0	0	PV/Use Available
115888	DTXSID8074287	1	0	0	0	PV/Use Available
115899	DTXSID7059432	0	0	1	0	No details of the tonnage
115968	DTXSID5021411	1	0	0	0	PV/Use Available
1163195	DTXSID9020376	1	0	0	0	PV/Use Available
117088	DTXSID7026102	0	0	0	1	Predicted supply of or exceeding 1,000 tonnes per year in the EU, but. physicochemical data important for assessment missing
118796	DTXSID6021959	1	0	0	0	PV/Use Available
12124979	DTXSID8035681	1	0	0	0	PV/Use Available
12125029	DTXSID0020078	0	0	1	0	No details of the tonnage
12280034	DTXSID1034391	0	0	1	0	No details of the tonnage
1241947	DTXSID1025300	1	0	0	0	PV/Use Available
124641	DTXSID5021330	1	0	0	0	PV/Use Available
124732	DTXSID0041226	0	0	1	0	No details of the tonnage
125997208	DTXSID1029095	0	0	0	1	Predicted supply of or exceeding 1,000 tonnes per year in the EU, but. physicochemical data important for assessment missing
126738	DTXSID3021986	1	0	0	0	PV/Use Available
1302427	DTXSID3051206	1	0	0	0	PV/Use Available. Table A7.1 High tonnage, but few details of the use pattern
1303862	DTXSID7034387	0	0	1	0	No details of the tonnage
1303964	DTXSID2034384	1	0	0	0	PV/Use Available
1309428	DTXSID4049662	1	0	0	0	PV/Use Available
1309644	DTXSID4023880	1	0	0	0	PV/Use Available
1314983	DTXSID7042518	0	0	1	0	No details of the tonnage
1330785	DTXSID4021391	1	0	0	0	PV/Use Available
1332076	DTXSID6091554	0	1	0	0	High tonnage, but few details of the use pattern
1332816	DTXSID9061677	0	0	1	0	No details of the tonnage
1344281	DTXSID2041593	1	0	0	0	PV/Use Available
1345046	DTXSID6030732	1	0	0	0	PV/Use Available. Table A7.1 High tonnage, but few details of the use pattern. Table A7.3 Predicted supply of or exceeding 1,000 tonnes per year in the EU, but. physicochemical data important for assessment missing
13472452	DTXSID4021420	1	0	0	0	PV/Use Available. Table A7.3 Predicted supply of or exceeding 1,000 tonnes per year in the EU, but. physicochemical data important for assessment missing
13518939	DTXSID70928904	0	0	1	0	No details of the tonnage
13560899	DTXSID7027750	0	0	0	1	Predicted supply of or exceeding 1,000 tonnes per year in the EU, but. physicochemical data important for assessment missing
13674845	DTXSID5026259	1	0	0	0	PV/Use Available
13674878	DTXSID9026261	1	0	0	0	PV/Use Available
13701592	DTXSID1034347	0	1	0	0	High tonnage, but few details of the use pattern
13826830	DTXSID8065660	1	0	0	0	PV/Use Available. Table A7.1 High tonnage, but few details of the use pattern
139638587	DTXSID001017111	0	0	1	0	No details of the tonnage
141833	DTXSID3043811	0	0	1	0	No details of the tonnage
14852176	DTXSID8065824	0	0	1	0	No details of the tonnage
148993991	DTXSID40106732	0	0	1	0	No details of the tonnage
1502472	DTXSID40164493	0	0	1	0	No details of the tonnage
15432856	DTXSID60872780	0	0	1	0	No details of the tonnage
155613937	DTXSID20108830	0	0	1	0	No details of the tonnage
16919270	DTXSID7029740	1	0	0	0	PV/Use Available. Table A7.3 Predicted supply of or exceeding 1,000 tonnes per year in the EU, but. physicochemical data important for assessment missing
16923958	DTXSID00893979	1	0	0	0	PV/Use Available. Table A7.1 High tonnage, but few details of the use pattern. Table A7.3 Predicted supply of or exceeding 1,000 tonnes per year in the EU, but. physicochemical data important for assessment missing
171091068	DTXSID50107134	0	0	1	0	No details of the tonnage
1806548	DTXSID6026246	0	0	1	0	No details of the tonnage
181028795	DTXSID80107228	0	0	1	0	No details of the tonnage
18755436	DTXSID0066406	0	0	1	0	No details of the tonnage
19186971	DTXSID0058691	0	0	1	0	No details of the tonnage
19569212	DTXSID401017113	1	0	0	0	PV/Use Available
20120336	DTXSID9040215	1	0	0	0	PV/Use Available
20566352	DTXSID60864948	0	0	0	1	Predicted supply of or exceeding 1,000 tonnes per year in the EU, but. physicochemical data important for assessment missing
21645512	DTXSID2036405	1	0	0	0	PV/Use Available
21850442	DTXSID3032129	1	0	0	0	PV/Use Available
24623776	DTXSID0052679	0	0	1	0	No details of the tonnage
25327893	DTXSID2029327	0	0	0	1	Predicted supply of or exceeding 1,000 tonnes per year in the EU, but. physicochemical data important for assessment missing
25637994	DTXSID8025383	1	0	0	0	PV/Use Available
25713604	DTXSID0058695	0	0	1	0	No details of the tonnage
26040517	DTXSID7027887	0	0	1	0	No details of the tonnage
2623872	DTXSID8052699	0	0	1	0	No details of the tonnage
26444495	DTXSID3024861	1	0	0	0	PV/Use Available
26780961	DTXSID5025071	0	0	1	0	No details of the tonnage
28108998	DTXSID6025484	0	0	1	0	No details of the tonnage
28205790	DTXSID6094435	0	1	0	0	High tonnage, but few details of the use pattern. Table A7.3 Predicted supply of or exceeding 1,000 tonnes per year in the EU, but. physicochemical data important for assessment missing
29761215	DTXSID3025465	1	0	0	0	PV/Use Available
298077	DTXSID1027134	0	0	1	0	No details of the tonnage
301133	DTXSID4026264	0	0	1	0	No details of the tonnage
30178928	DTXSID90700608	0	0	1	0	No details of the tonnage
3066704	DTXSID2024951	0	0	1	0	No details of the tonnage
3072842	DTXSID0052700	0	0	1	0	No details of the tonnage
31780264	DTXSID201023178	0	0	0	1	Predicted supply of or exceeding 1,000 tonnes per year in the EU, but. physicochemical data important for assessment missing
3194578	DTXSID0052750	0	0	1	0	No details of the tonnage
3234024	DTXSID90274233	0	1	0	0	High tonnage, but few details of the use pattern. Table A7.3 Predicted supply of or exceeding 1,000 tonnes per year in the EU, but. physicochemical data important for assessment missing
32536520	DTXSID8024236	1	0	0	0	PV/Use Available
32588764	DTXSID6024626	1	0	0	0	PV/Use Available
32844272	DTXSID401012987	1	0	0	0	PV/Use Available. Table A7.3 Predicted supply of or exceeding 1,000 tonnes per year in the EU, but. physicochemical data important for assessment missing
3290924	DTXSID3027530	0	0	1	0	No details of the tonnage
3486359	DTXSID5049817	0	0	1	0	No details of the tonnage
38051104	DTXSID8028000	1	0	0	0	PV/Use Available
38521516	DTXSID00959387	0	0	1	0	No details of the tonnage
40088479	DTXSID8024319	0	0	1	0	No details of the tonnage
4162452	DTXSID4038922	0	0	0	1	Predicted supply of or exceeding 1,000 tonnes per year in the EU, but. physicochemical data important for assessment missing
42595459	DTXSID9068407	0	0	1	0	No details of the tonnage
4351706	DTXSID20863371	0	0	1	0	No details of the tonnage
512561	DTXSID1021403	0	0	1	0	No details of the tonnage
5205936	DTXSID7040154	0	0	1	0	No details of the tonnage
53461828	DTXSID6068854	0	0	1	0	No details of the tonnage
53506006	DTXSID1068859	0	0	1	0	No details of the tonnage
53587443	DTXSID101017114	0	0	1	0	No details of the tonnage
5445170	DTXSID90884159	0	0	1	0	No details of the tonnage
5445192	DTXSID9052715	0	0	1	0	No details of the tonnage
563042	DTXSID4026216	0	0	1	0	No details of the tonnage
56803373	DTXSID6024701	0	0	1	0	No details of the tonnage
56974608	DTXSID10872795	0	0	1	0	No details of the tonnage. Fixed CAS number
57137107	DTXSID301016693	0	0	0	1	Predicted supply of or exceeding 1,000 tonnes per year in the EU, but. physicochemical data important for assessment missing
57583547	DTXSID8069197	1	0	0	0	PV/Use Available. Table A7.3 Predicted supply of or exceeding 1,000 tonnes per year in the EU, but. physicochemical data important for assessment missing
58965665	DTXSID8047507	0	0	0	1	Predicted supply of or exceeding 1,000 tonnes per year in the EU, but. physicochemical data important for assessment missing
593851	DTXSID0029189	0	0	1	0	No details of the tonnage
59789514	DTXSID2069365	0	0	1	0	No details of the tonnage
598721	DTXSID9027233	0	0	1	0	No details of the tonnage
60763395	DTXSID30209584	1	0	0	0	PV/Use Available. Table A7.3 Predicted supply of or exceeding 1,000 tonnes per year in the EU, but. physicochemical data important for assessment missing
608719	DTXSID9022079	1	0	0	0	PV/Use Available
61262531	DTXSID60886428	0	0	0	1	Predicted supply of or exceeding 1,000 tonnes per year in the EU, but. physicochemical data important for assessment missing
61368341	DTXSID401016696	0	0	1	0	No details of the tonnage
6145739	DTXSID3027615	1	0	0	0	PV/Use Available. Table A7.1 High tonnage, but few details of the use pattern
615587	DTXSID1052290	1	0	0	0	PV/Use Available. Table A7.1 High tonnage, but few details of the use pattern
6294344	DTXSID8027618	0	0	1	0	No details of the tonnage
632791	DTXSID6026084	1	0	0	0	PV/Use Available
63449398	DTXSID1033325	1	0	0	0	PV/Use Available
68333799	DTXSID3097842	1	0	0	0	PV/Use Available
68441463	DTXSID6098467	0	1	0	0	High tonnage, but few details of the use pattern. Table A7.3 Predicted supply of or exceeding 1,000 tonnes per year in the EU, but. physicochemical data important for assessment missing
68441623	DTXSID401012399	0	0	1	0	No details of the tonnage
68937417	DTXSID4028880	1	0	0	0	PV/Use Available
68952352	DTXSID0028903	0	0	1	0	No details of the tonnage
69882117	DTXSID90872798	0	1	0	0	High tonnage, but few details of the use pattern
70715069	DTXSID00103429	0	0	1	0	No details of the tonnage
71342773	DTXSID00872800	0	0	1	0	No details of the tonnage
75252	DTXSID1021374	0	0	1	0	No details of the tonnage
75956	DTXSID8025830	0	0	1	0	No details of the tonnage
762049	DTXSID9041861	0	0	1	0	No details of the tonnage
7631905	DTXSID8034902	1	0	0	0	PV/Use Available
77474	DTXSID2020688	1	0	0	0	PV/Use Available
7760501	DTXSID6064793	1	0	1	0	PV/Use Available. No details of the tonnage. CAS 12125-28-9 was replaced by CAS 7760-50-1.
7773060	DTXSID5023875	1	0	0	0	PV/Use Available
7783202	DTXSID1029704	1	0	0	0	PV/Use Available
7783280	DTXSID6029705	0	0	1	0	No details of the tonnage
791286	DTXSID2022121	0	0	1	0	No details of the tonnage
79276	DTXSID1026083	0	0	1	0	No details of the tonnage
79287	DTXSID8058821	0	0	1	0	No details of the tonnage
79947	DTXSID1026081	1	0	0	0	PV/Use Available
84852539	DTXSID2052732	1	0	0	0	PV/Use Available
85535859	DTXSID2040313	1	0	0	0	PV/Use Available
87832	DTXSID3025833	0	0	0	1	Predicted supply of or exceeding 1,000 tonnes per year in the EU, but. physicochemical data important for assessment missing
88497567	DTXSID30105330	0	0	1	0	No details of the tonnage
9003081	DTXSID601009714	0	0	1	0	No details of the tonnage
93527	DTXSID7052735	0	0	1	0	No details of the tonnage
94334642	DTXSID601015670	0	0	1	0	No details of the tonnage
96139	DTXSID7021817	0	0	1	0	No details of the tonnage
96322	DTXSID7052737	0	0	1	0	No details of the tonnage
96695	DTXSID4021341	0	0	1	0	No details of the tonnage
98923489	DTXSID70760588	0	0	1	0	No details of the tonnage

## Sheet: WHO IPCS
stripped_casrn	dtxsid	ipcs_111	ipcs_152	ipcs_162	ipcs_181	ipcs_192	ipcs_209	ipcs_218	note
10043353	DTXSID1020194	0	0	0	0	1	0	0
10043524	DTXSID5020235	0	0	0	0	1	0	0
10124319	DTXSID6050122	0	0	0	0	1	0	0
102545	DTXSID9025326	0	0	0	0	1	0	0
10310380	DTXSID20872766	0	0	0	0	1	0	0	Additive for thermoplastics, textiles|From Table 10: Past Use
106232853	DTXSID20858924	0	0	0	1	0	0	0
106232864	DTXSID80858925	0	0	0	1	0	0	0
108171262	DTXSID10872316	0	0	0	1	0	0	0
108171273	DTXSID7024823	0	0	0	1	0	0	0
108781	DTXSID6020802	0	0	0	0	1	0	0
109678333	DTXSID1074252	0	0	0	0	1	0	0	Polyester Polyurethane|From Table 10: Past Use
11113501	DTXSID101014603	0	0	0	0	1	0	0
115275	DTXSID2026941	0	0	0	0	1	0	0	Reactive flame retardant, used as flame retardant for unsaturated polyester, epoxides, alkyl paints, epoxy hardener|From Table 9: Common use
115286	DTXSID2020268	0	0	0	0	1	0	0	Reactive flame retardant for polyester resins, alkyl paints|From Table 9: Common use
115866	DTXSID1021952	1	0	0	0	0	0	0
115888	DTXSID8074287	0	0	0	0	1	0	0
115968	DTXSID5021411	0	0	0	0	1	0	0	Polyester resins, polyurethanes, cellulose derivatives, PVC|From Table 9: Common use
115980	DTXSID9051589	0	0	0	0	1	0	0	Cotton; rayon, polyolefins; intermediate|From Table 9: Common use
1163195	DTXSID9020376	0	0	0	0	1	0	0	Polystyrene, polyesters, polyamides, textiles |From Table 9: Common use
117088	DTXSID7026102	0	0	0	0	1	0	0	Unsaturated polyester resins. Alkyds. Intermediate, unsaturated polyesters, alkyds|From Table 9: Common use
118796	DTXSID6021959	0	0	0	0	1	0	0
119264629	DTXSID40873533	0	1	0	0	0	0	0
119264630	DTXSID40152375	0	1	0	0	0	0	0
12007588	DTXSID5051317	0	0	0	0	1	0	0
12027064	DTXSID60894063	0	0	0	0	1	0	0	flag, iodine likely not an effective FR
12027962	DTXSID50872597	0	0	0	0	1	0	0
12036372	DTXSID5065196	0	0	0	0	1	0	0
12058661	DTXSID50858856	0	0	0	0	1	0	0
12124979	DTXSID8035681	0	0	0	0	1	0	0
12125029	DTXSID0020078	0	0	0	0	1	0	0
7760501	DTXSID6064793	0	0	0	0	1	0	0	CAS 12125-28-9 was replaced with CAS 7760-50-1
12411642	DTXSID40872768	0	0	0	0	1	0	0
1241947	DTXSID1025300	0	0	0	0	1	0	0
124641	DTXSID5021330	0	0	0	0	0	0	1
125997208	DTXSID1029095	0	0	0	0	1	0	0	Polyurethane foams, thermosets, coating|From Table 9: Common use
126727	DTXSID5021413	0	0	0	0	1	0	0	Polyesters, urea and melamine resins, textiles|From Table 10: Past Use
1302427	DTXSID3051206	0	0	0	0	1	0	0
1303964	DTXSID2034384	0	0	0	0	1	0	0
1309428	DTXSID4049662	0	0	0	0	1	0	0
1309644	DTXSID4023880	0	0	0	0	1	0	0
1313275	DTXSID7020899	0	0	0	0	1	0	0
1314132	DTXSID7035016	0	0	0	0	1	0	0
1314609	DTXSID6050467	0	0	0	0	1	0	0
1330785	DTXSID4021391	0	0	0	0	1	0	0
1332076	DTXSID6091554	0	0	0	0	1	0	0
1336363	DTXSID5024267	0	0	0	0	1	0	0	Fire-resistant liquid in closed-system hydraulic fluids polystyrene, polyolefines|From Table 10: Past Use
1344098	DTXSID9029647	0	0	0	0	1	0	0
13472452	DTXSID4021420	0	0	0	0	1	0	0
13560899	DTXSID7027750	0	0	0	0	1	0	0	Polyamides, polystyrene|From Table 9: Common use
13654096	DTXSID9065572	0	1	0	0	1	0	0	ABS, polystyrene |From Table 9: Common use
13674845	DTXSID5026259	0	0	0	0	1	1	0	Polyurethane foam, polyesters foams|From Table 9: Common use
13674878	DTXSID9026261	0	0	0	0	1	1	0	Additive flame retardant in polyurethane and styrene-butadiene rubber; synthetic fibres|From Table 9: Common use
13701592	DTXSID1034347	0	0	0	0	1	0	0
140089	DTXSID0026258	0	0	0	0	1	0	0	Textiles, hydraulic fluids|From Table 10: Past Use
147820	DTXSID5051733	0	0	0	0	1	0	0	Reactive flame retardant|From Table 10: Past Use
15432856	DTXSID60872780	0	0	0	0	1	0	0
15652650	DTXSID20872781	0	0	0	0	1	0	0
16919270	DTXSID7029740	0	0	0	0	1	0	0
16923958	DTXSID00893979	0	0	0	0	1	0	0
171091068	DTXSID50107134	0	0	0	0	1	0	0	Polyolefins|From Table 9: Common use
1770805	DTXSID1051802	0	0	0	0	1	0	0	Reactive flame retardant for polyester resins, alkyl paints|From Table 10: Past Use
1773893	DTXSID3040306	0	0	0	0	1	0	0	Reactive flame retardant for polyester resins, alkyl paints|From Table 10: Past Use
1806548	DTXSID6026246	0	0	0	0	1	0	0
18300044	DTXSID20872786	0	0	0	0	1	0	0	Styrenic polymers|From Table 10: Past Use
1837918	DTXSID4052687	0	0	0	0	1	0	0	Styrene foams|From Table 10: Past Use
19186971	DTXSID0058691	0	0	0	0	1	0	0	Thermoplastics|From Table 9: Common use
19569212	DTXSID401017113	0	0	0	0	1	0	0
19660163	DTXSID7024950	0	0	0	0	1	0	0	Acrylic fibres|From Table 10: Past Use
20120336	DTXSID9040215	0	0	0	0	1	0	0
20217010	DTXSID40864926	0	0	0	0	1	0	0	Reactive flame retardant|From Table 10: Past Use
20566352	DTXSID60864948	0	0	0	0	1	0	0	Wool, leather and polyurethane foams|From Table 9: Common use
21645512	DTXSID2036405	0	0	0	0	1	0	0
21850442	DTXSID3032129	0	0	0	0	1	0	0	Polyolefin resins |From Table 9: Common use
218768844	DTXSID40872788	0	0	0	0	1	0	0
22031170	DTXSID9066752	0	0	0	0	1	0	0
23488382	DTXSID8052697	0	0	0	0	1	0	0	Additive for styrene thermoplastics and polyolefines and textiles|From Table 10: Past Use
2385855	DTXSID7020895	0	0	0	0	1	0	0	Plastics, rubber, paints, paper, and electrical goods|From Table 10: Past Use
24173077	DTXSID70563233	0	0	0	0	1	0	0	EPS|From Table 10: Past Use
25151364	DTXSID90179830	0	0	0	0	1	0	0
25155231	DTXSID9026267	0	0	0	0	1	0	0
25327893	DTXSID2029327	0	0	0	0	1	0	0	EPS, foamed polystyrene |From Table 9: Common use
25357793	DTXSID90889689	0	0	0	0	1	0	0	Additive flame retardant. Unsaturated polyesters and rigid polyurethane foams. Reactive intermediates for polyols: esters; imides; paper; textiles; epoxides|From Table 9: Common use
25637994	DTXSID8025383	0	0	0	0	1	0	0	Expandable polystyrene; latex; textiles; adhesives; coatings; foamed and high-impact polysytrene; unsaturated polyesters|From Table 9: Common use
25713604	DTXSID0058695	0	0	0	0	1	0	0	Engineering thermoplastics|From Table 10: Past Use
26444495	DTXSID3024861	0	0	0	0	1	0	0
27104309	DTXSID40949863	0	0	0	0	0	0	1
2781115	DTXSID2029242	0	0	0	0	1	0	0
28205790	DTXSID6094435	0	0	0	0	1	0	0	Polyurethane|From Table 9: Common use
29761215	DTXSID3025465	0	0	0	0	1	0	0
31107445	DTXSID0052702	0	0	0	0	1	0	0	Cross-linked polyethylene, polyolefins, polystyrene|From Table 10: Past Use
31780264	DTXSID201023178	0	0	0	0	1	0	0	Styrenic polymers, engineering plastics|From Table 9: Common use
3194556	DTXSID4027527	0	0	0	0	1	0	0
3234024	DTXSID90274233	0	0	0	0	1	0	0	Intermediate for the production of flame retardants|From Table 9: Common use
32534819	DTXSID2024246	0	0	0	0	1	0	0	Textiles, polyurethanes |From Table 9: Common use
32536520	DTXSID8024236	0	0	0	0	1	0	0	ABS |From Table 9: Common use
32588764	DTXSID6024626	0	0	0	0	1	0	0	Polyethylene, polypropylene High impact polystyrene; polyethylene; polypropylene; thermoplastic polyesters; polyamide; EPDM; rubbers; polycarbonate; ethylene co-polymers; ionomer resins; textiles|From Table 9: Common use
3278895	DTXSID3044918	0	0	0	0	1	0	0	(EPS) Expandable polystyrene|From Table 9: Common use
32844272	DTXSID401012987	0	0	0	0	1	0	0	Reactive and active flame retardants; polyethylenes, polypropylenes, polystyrenes, ABS, polyamides, linear polyester, polycarbonate, epoxide resins, unsaturated polyester, phenolic resins|From Table 9: Common use
3296900	DTXSID9020164	0	0	0	0	1	0	0	Unsaturated polyesters; rigid polyurethane foams; intermediates; elastomers|From Table 9: Common use
33125869	DTXSID5027980	0	0	0	0	1	0	0	Plastics Polyurethane Foams|From Table 10: Past Use
3322938	DTXSID8024947	0	0	0	0	1	0	0	Expandable polystyrene|From Table 9: Common use
34432821	DTXSID00955980	0	0	0	0	1	0	0	Ammonium salt|From Table 10: Past Use
35109605	DTXSID5052705	0	0	0	0	1	0	0	Extrusion grade of PP|From Table 10: Past Use
3555111	DTXSID5063071	0	0	0	0	1	0	0	Synergist|From Table 10: Past Use
36483575	DTXSID40893054	0	0	0	0	1	0	0	Substantially used as reactive flame retardant; Rigid and flexible polyurethane foam; intermediates for flame retardants|From Table 9: Common use
36483600	DTXSID6024129	0	0	0	0	1	0	0	Variety of resins (high thermal stability). Polystyrene, ABS polycarbonate, unsaturated polyester|From Table 10: Past Use
36711316	DTXSID3020174	0	0	0	0	1	0	0	Mg salt|From Table 10: Past Use
37640576	DTXSID3068043	0	0	0	0	1	0	0
37853591	DTXSID1024627	0	0	0	0	1	0	0	Additive flame retardant for thermoplastics, ABS polymer systems. High impact polystyrene Polystyrene, polycarbonate, coatings|From Table 9: Common use
37853615	DTXSID10865889	0	0	0	0	1	0	0	Expandable polystyrene |From Table 9: Common use
39568995	DTXSID90192685	0	0	0	0	1	0	0	Polyolefines|From Table 10: Past Use
39635795	DTXSID0052708	0	0	0	0	1	0	0	Intermediate for flame-retardant production |From Table 9: Common use
39686787	DTXSID20960293	0	0	0	0	1	0	0
39734924	DTXSID20960334	0	0	0	0	1	0	0
40088479	DTXSID8024319	0	0	1	0	0	0	0
40703795	DTXSID30866010	0	0	0	0	1	0	0	Styrenic polymers|From Table 10: Past Use
4090511	DTXSID4063290	0	0	0	0	1	0	0
41203810	DTXSID8029363	0	0	0	0	1	0	0
4162452	DTXSID4038922	0	0	0	0	1	0	0	Unsaturated and linear polyesters; intermediates; epoxy thermoset resins: polyurethanes. Reactive flame retardant |From Table 9: Common use
42595459	DTXSID9068407	0	0	0	0	1	0	0
4351706	DTXSID20863371	0	0	0	0	1	0	0
49690633	DTXSID9052711	0	0	0	0	1	0	0	Engineering thermoplastics|From Table 9: Common use
49690940	DTXSID50881109	0	0	1	0	0	0	0
51936551	DTXSID80866227	0	0	0	0	1	0	0	Styrenic polymers|From Table 10: Past Use
52221677	DTXSID1068720	0	0	0	0	1	0	0
52434590	DTXSID20452860	0	0	0	0	1	0	0	Polypropylene|From Table 9: Common use
52907070	DTXSID6052168	0	0	0	0	1	0	0	Changed CAS 41291343 to 52907070 Polypropylene
53211226	DTXSID80201295	0	0	0	0	1	0	0
5412259	DTXSID70275889	0	0	0	0	1	0	0	H (base)|From Table 10: Past Use
545551	DTXSID4052716	0	0	0	0	1	0	0
55566308	DTXSID0021331	0	0	0	0	0	0	1
55818967	DTXSID00971221	0	0	0	0	1	0	0
57011479	DTXSID10850114	0	0	0	0	1	0	0	ABS, polyester, polystyrene|From Table 10: Past Use
57137107	DTXSID301016693	0	0	0	0	1	0	0	Polyethylene, linear polyester, epoxide resins, unsaturated polyester resin, polyamides, ABS|From Table 9: Common use
57583547	DTXSID8069197	0	0	0	0	1	0	0
58965665	DTXSID8047507	0	0	0	0	1	0	0	Engineering thermoplastics|From Table 9: Common use
59080409	DTXSID70858838	0	1	0	0	0	0	0
593602	DTXSID8021432	0	0	0	0	1	0	0	Monomeric reactive flame retardant. Modacrylic fibers|From Table 9: Common use
5940692	DTXSID60974814	0	0	0	0	1	0	0	Table 9: Part of Phosphonium Salts
59447551	DTXSID9052719	0	0	0	0	1	0	0	Polyamide; PBT; PET; ABS; polypropylene; Polystyrene and others - polyamides, polyesters, polycarbonates|From Table 9: Common use
59447573	DTXSID70872796	0	0	0	0	1	0	0
59536651	DTXSID5021174	0	1	0	0	1	0	0	Thermoplastic polymers|From Table 10: Past Use
608719	DTXSID9022079	0	0	0	0	1	0	0
61090899	DTXSID1069455	0	0	0	0	1	0	0	Polyolefins|From Table 10: Past Use
61262531	DTXSID60886428	0	0	0	0	1	0	0	Additive flame retardant for thermoplastics such as high impact polystyrene, ABS, polypropylene, polyamide and polyester/cotton |From Table 9: Common use
61288139	DTXSID701016695	0	1	0	0	1	0	0	Thermoplastic polymers|From Table 10: Past Use
6145739	DTXSID3027615	0	0	0	0	1	0	0	Polyurethane foam|From Table 9: Common use
615587	DTXSID1052290	0	0	0	0	1	0	0	Epoxy resins; phenolic resins; intermediates, polyester resins; polyolefins|From Table 9: Common use
61840220	DTXSID80107622	0	0	0	0	1	0	0
62588947	DTXSID601017119	0	0	0	0	1	0	0
6326723	DTXSID80212649	0	0	0	0	1	0	0
632791	DTXSID6026084	0	0	0	0	1	0	0	Reactive flame retardant. Unsaturated poly esters and rigid polyurethane foams. Reactive intermediates for polyols; esters; imides; paper; textiles; epoxides|From Table 9: Common use
63449398	DTXSID1033325	0	0	0	1	1	0	0	High and low density polyethylene; high impact polystyrene; PVC, unsaturated polyester resins; polypropylene, rubber, textiles|From Table 9: Common use
63936561	DTXSID3024233	0	0	1	0	0	0	0
64176427	DTXSID60107625	0	0	0	0	1	0	0	Textiles|From Table 9: Common use
64864080	DTXSID70983452	0	0	0	0	1	0	0	Na Salt|From Table 10: Past Use
66519184	DTXSID801016698	0	0	0	0	1	0	0	K salt|From Table 10: Past Use
66710972	DTXSID70867243	0	0	0	0	1	0	0	High thermal stability|From Table 10: Past Use
6749731	DTXSID80863938	0	0	0	0	1	0	0	Textiles|From Table 10: Past Use
67733522	DTXSID70218014	0	1	0	0	0	0	0
67774327	DTXSID0021173	0	1	0	0	1	0	0
67888964	DTXSID50218113	0	1	0	0	0	0	0
67888975	DTXSID10218114	0	1	0	0	0	0	0
67888986	DTXSID70218115	0	1	0	0	0	0	0
67888997	DTXSID30218116	0	1	0	0	0	0	0
67889003	DTXSID10987252	0	1	0	0	0	0	0
68333799	DTXSID3097842	0	0	0	0	1	0	0
68441463	DTXSID6098467	0	0	0	0	1	0	0	Elastomers|From Table 9: Common use
68527015	DTXSID2029458	0	0	0	0	1	0	0	Textile fabrics, PVC, Polyurethane|From Table 9: Common use
68920707	DTXSID5028873	0	0	0	1	0	0	0
68928803	DTXSID2071867	0	0	1	0	0	0	0
68937417	DTXSID4028880	0	0	0	0	1	0	0
69248120	DTXSID80988973	0	0	0	0	1	0	0	flag, iodine likely not an effective FR
69278597	DTXSID00219337	0	1	0	0	0	0	0
69278600	DTXSID60219338	0	1	0	0	0	0	0
69278622	DTXSID30219340	0	1	0	0	0	0	0
69882117	DTXSID90872798	0	0	0	0	1	0	0	For crystalline polymer polyamide, thermoplastic polyester resins, polystyrenes, polyamides, polycarbonate, ABS|From Table 9: Common use
7046642	DTXSID90724142	0	0	0	0	1	0	0
70776179	DTXSID4072154	0	0	0	0	1	0	0
71011126	DTXSID40103802	0	0	0	1	0	0	0
71342773	DTXSID00872800	0	0	0	0	1	0	0
73082492	DTXSID801017115	0	0	0	0	1	0	0
73083235	DTXSID501017116	0	0	0	0	1	0	0
7415863	DTXSID30864056	0	0	0	0	1	0	0	Polyesters, alkyl|From Table 10: Past Use
75019908	DTXSID201017117	0	0	0	0	1	0	0
756796	DTXSID0020494	0	0	0	0	1	0	0
7580372	DTXSID1064746	0	0	0	0	1	0	0
7631905	DTXSID8034902	0	0	0	0	1	0	0
7646857	DTXSID2035013	0	0	0	0	1	0	0
77098078	DTXSID1029049	0	0	0	0	1	0	0	PVC, rubber, thermoplastics, PUR, coatings|From Table 9: Common use
7723140	DTXSID1024382	0	0	0	0	1	0	0
77474	DTXSID2020688	0	0	0	0	1	0	0	Intermediate for production of flame retardants|From Table 9: Common use
7773060	DTXSID5023875	0	0	0	0	1	0	0
7783202	DTXSID1029704	0	0	0	0	1	0	0
7783280	DTXSID6029705	0	0	0	0	1	0	0
7786303	DTXSID5034690	0	0	0	0	1	0	0
78386	DTXSID7025051	0	0	0	0	1	0	0	Unsaturated polyesters; paints and coatings: urethane rigid foam
78400	DTXSID8026228	0	0	0	0	1	0	0
78422	DTXSID0021414	0	0	0	0	0	0	1
78433	DTXSID7023805	0	0	0	0	1	0	0	Additive flame retardant in plastics, plasticizer|From Table 10: Past Use
78513	DTXSID5021758	0	0	0	0	0	0	1
79481213	DTXSID10229705	0	0	0	0	1	0	0
79481224	DTXSID101000529	0	0	0	0	1	0	0
79947	DTXSID1026081	0	0	0	0	1	0	0	Intermediates for epoxy resins, polyester resins, polycarbonate resins, unsaturated polyesters. ABS, phenolic resins|From Table 9: Common use
79958	DTXSID3021770	0	0	0	0	1	0	0	Expoxy intermediate|From Table 9: Common use
84082382	DTXSID20872665	0	0	0	1	0	0	0
84303480	DTXSID90233264	0	1	0	0	0	0	0
84776067	DTXSID80872666	0	0	0	1	0	0	0
84776078	DTXSID40872667	0	0	0	1	0	0	0
85049269	DTXSID00872668	0	0	0	1	0	0	0
85223	DTXSID7021782	0	0	0	0	1	0	0	Textiles; adhesives; polyurethane foam. Thermoset polyester resins, coatings. Additive for unsaturated polyesters|From Table 10: Past Use
85422920	DTXSID3029813	0	0	0	1	0	0	0
85535848	DTXSID40105260	0	0	0	1	0	0	0
85535859	DTXSID2040313	0	0	0	1	0	0	0
85535860	DTXSID60872629	0	0	0	1	0	0	0
85536227	DTXSID30872671	0	0	0	1	0	0	0
85681738	DTXSID70872670	0	0	0	1	0	0	0
868859	DTXSID5020493	0	0	0	0	1	0	0	cotton textile, polyamide paints
87821	DTXSID1024128	0	0	0	0	1	0	0	Paper, electric goods, polyamides, PES fibres, PP and PBT|From Table 10: Past Use
87832	DTXSID3025833	0	0	0	0	1	0	0	Unsaturated polyesters; polyethylene; polypropylenes; polystyrene; SBR-latex, textiles, rubbers. ABS|From Table 9: Common use
87843	DTXSID4025828	0	0	0	0	1	0	0	Polystyrene foam and polypropylene|From Table 10: Past Use
97553430	DTXSID30109297	0	0	0	1	0	0	0
97659466	DTXSID60872669	0	0	0	1	0	0	0

## Sheet: EFSA
stripped_casrn	dtxsid	efsa_2010_pbbs	efsa_2011_hbcd	efsa_2011_pbde	efsa_2011_tbbpa	efsa_2012_bromophenols	efsa_2013_novel_bfrs	efsa_2020_chlorinated_paraffins	note
1025956653	DTXSID601016680	0	0	0	0	0	1	0
106232853	DTXSID20858924	0	0	0	0	0	0	1
108171262	DTXSID10872316	0	0	0	0	0	0	1
1084889519	DTXSID30858238	0	0	0	0	0	1	0
115245073	DTXSID80151024	1	0	0	0	0	0	0
1163195	DTXSID9020376	1	0	0	0	0	0	0
118796	DTXSID6021959	0	0	0	0	1	0	0
126727	DTXSID5021413	0	0	0	0	0	1	0
134237506	DTXSID00873771	0	1	0	0	0	0	0
134237517	DTXSID60873772	0	1	0	0	0	0	0
134237528	DTXSID20873773	0	1	0	0	0	0	0
138257188	DTXSID201016676	0	1	0	0	0	0	0
138257199	DTXSID501016675	0	1	0	0	0	0	0
1401974240	DTXSID20894307	0	0	0	0	0	0	1
1417900969	DTXSID50894315	0	0	0	0	0	0	1
1522925	DTXSID9024641	0	0	0	0	0	1	0
155613937	DTXSID20108830	0	0	0	0	0	1	0
16400503	DTXSID0075108	1	0	0	0	0	0	0
168434455	DTXSID701016683	0	0	0	0	1	0	0
169102572	DTXSID80776039	0	1	0	0	0	0	0
183658277	DTXSID9052686	0	0	0	0	0	1	0
189084648	DTXSID4052689	0	0	1	0	0	0	0
19186971	DTXSID0058691	0	0	0	0	0	1	0
20566352	DTXSID60864948	0	0	0	0	0	1	0
207122154	DTXSID3052692	0	0	1	0	0	0	0
207122165	DTXSID8052693	0	0	1	0	0	0	0
21850442	DTXSID3032129	0	0	0	1	0	0	0
23488382	DTXSID8052697	0	0	0	0	0	1	0
25327893	DTXSID2029327	0	0	0	1	0	0	0
25495981	DTXSID70180181	0	0	0	0	0	1	0
25713604	DTXSID0058695	0	0	0	0	0	1	0
26040517	DTXSID7027887	0	0	0	0	0	1	0
3072842	DTXSID0052700	0	0	0	1	0	0	0
31780264	DTXSID201023178	0	0	0	0	0	1	0
3194578	DTXSID0052750	0	0	0	0	0	1	0
32588764	DTXSID6024626	0	0	0	0	0	1	0
3278895	DTXSID3044918	0	0	0	0	1	0	0
3296900	DTXSID9020164	0	0	0	0	0	1	0
3322938	DTXSID8024947	0	0	0	0	0	1	0
33798026	DTXSID30885564	0	0	0	1	0	0	0
34571169	DTXSID70956080	0	0	0	0	0	1	0
35109605	DTXSID5052705	0	0	0	0	1	0	0
3555111	DTXSID5063071	0	0	0	0	1	0	0	fixed CAS number
37419424	DTXSID001016668	0	0	0	1	0	0	0
37853591	DTXSID1024627	0	0	0	0	0	1	0
41318756	DTXSID4052710	0	0	1	0	0	0	0
4162452	DTXSID4038922	0	0	0	1	0	0	0
51936551	DTXSID80866227	0	0	0	0	0	1	0
52434909	DTXSID9052713	0	0	0	0	0	1	0
5436431	DTXSID3030056	0	0	1	0	0	0	0
55205384	DTXSID60970533	0	0	0	1	0	0	0
57829897	DTXSID001016694	0	0	0	0	0	1	0
58965665	DTXSID8047507	0	0	0	0	0	1	0
59080374	DTXSID201009900	1	0	0	0	0	0	0
59080396	DTXSID9074771	1	0	0	0	0	0	0
59080409	DTXSID70858838	1	0	0	0	0	0	0
59447551	DTXSID9052719	0	0	0	0	0	1	0
60044248	DTXSID60975467	1	0	0	0	0	0	0
60044260	DTXSID10208772	1	0	0	0	0	0	0
60348609	DTXSID9030048	0	0	1	0	0	0	0
608719	DTXSID9022079	0	0	0	0	1	0	0
615587	DTXSID1052290	0	0	0	0	1	0	0
61788769	DTXSID7028061	0	0	0	0	0	0	1
63449398	DTXSID1033325	0	0	0	0	0	0	1	Data sources 4 and 7 also reported old generic CAS 51990126. Rolled into this CAS 63449398
66710972	DTXSID70867243	0	0	0	1	0	0	0
67733522	DTXSID70218014	1	0	0	0	0	0	0
67888964	DTXSID50218113	1	0	0	0	0	0	0
67889003	DTXSID10987252	1	0	0	0	0	0	0
678970155	DTXSID401016672	0	1	0	0	0	0	0
678970166	DTXSID30467127	0	1	0	0	0	0	0
678970177	DTXSID701016671	0	1	0	0	0	0	0
68631492	DTXSID4030047	0	0	1	0	0	0	0
68920707	DTXSID5028873	0	0	0	0	0	0	1
69278622	DTXSID30219340	1	0	0	0	0	0	0
70156795	DTXSID501016699	0	0	0	1	0	0	0
71011126	DTXSID40103802	0	0	0	0	0	0	1
75795163	DTXSID001016701	0	0	0	0	0	1	0
77102820	DTXSID4074770	1	0	0	0	0	0	0
79947	DTXSID1026081	0	0	0	1	0	0	0
84082382	DTXSID20872665	0	0	0	0	0	0	1
84303468	DTXSID90866551	1	0	0	0	0	0	0
84852539	DTXSID2052732	0	0	0	0	0	1	0
85223	DTXSID7021782	0	0	0	0	0	1	0
85535848	DTXSID40105260	0	0	0	0	0	0	1
85535859	DTXSID2040313	0	0	0	0	0	0	1
85535860	DTXSID60872629	0	0	0	0	0	0	1
85681738	DTXSID70872670	0	0	0	0	0	0	1
87821	DTXSID1024128	0	0	0	0	0	1	0
87832	DTXSID3025833	0	0	0	0	0	1	0
893843077	DTXSID901016677	0	0	0	0	0	1	0
92660	DTXSID4024640	1	0	0	0	0	0	0
92864	DTXSID1059072	1	0	0	0	0	0	0
97553430	DTXSID30109297	0	0	0	0	0	0	1
97659466	DTXSID60872669	0	0	0	0	0	0	1

## Sheet: EU
stripped_casrn	dtxsid	echa_search	hbm4eu	plastic_mapping_exercise	note
1025956653	DTXSID601016680	0	1	0	Not registered under REACH. *Table 1: Substances included in the substance group, listed according to availability of toxicology and human biomarker data, in category A, B, C, D, E substances Category D.
1047637375	DTXSID20893653	1	0	0
1084889519	DTXSID30858238	0	1	0	Not registered under REACH. *Table 1: Substances included in the substance group, listed according to availability of toxicology and human biomarker data, in category A, B, C, D, E substances Category D.
108781	DTXSID6020802	0	0	1	PUR.
108805	DTXSID7024873	0	0	1	Polyolefin-I; Polyolefin-II.
109678333	DTXSID1074252	0	1	0	Suggested by ECHA, registered under REACH under a confidential tonnage band. Table 3: Compounds to be considered for addition to priority list.
115275	DTXSID2026941	1	0	0
115866	DTXSID1021952	0	1	0	Registered under REACH under the 1000-10000 T/y tonnage band and under CoRAP (suspected ED, consumer use High (aggregated) tonnage, Wide dispersive use). *Table 1: Substances included in the substance group, listed according to availability of toxicology and human biomarker data, in category A, B, C, D, E substances Category B substances have some existing HBM data, but it is insufficient to prov…
115968	DTXSID5021411	1	1	0	SVHC (Toxic for reproduction (Article 57c)) all uses require an Authorisation under Annex XIV of REACH from 21/08/2015. Being considered for a restriction under Article 69(2). *Table 1: Substances included in the substance group, listed according to availability of toxicology and human biomarker data, in category A, B, C, D, E substances Category B.
1163195	DTXSID9020376	1	1	1	Restricted under REACH and listed on Stockholm Convention. *Table 1: Substances included in the substance group, listed according to availability of toxicology and human biomarker data, in category A, B, C, D, E substances Category A.
117088	DTXSID7026102	1	0	0
118796	DTXSID6021959	0	1	0	Not registered under REACH but under CoRAP (suspected PBT/vPvB, CRM, High (aggregated) tonnage, High RCR, Wide dispersive use). *Table 1: Substances included in the substance group, listed according to availability of toxicology and human biomarker data, in category A, B, C, D, E substances Category C.
1195978938	DTXSID20108653	0	1	0	Suggested by ECHA; selected by a large part of the Expanded Polystyrene (EPS) and Extruded Polystyrene (XPS) Industry as replacement to HBCDD, suspected persistence (not registered under REACH because a polymer). Table 3: Compounds to be considered for addition to priority list.
12251535	DTXSID001018214	0	0	1	n.a.
1241947	DTXSID1025300	0	1	0	Registered under REACH under 1000-10000 T/y tonnage band. *Table 1: Substances included in the substance group, listed according to availability of toxicology and human biomarker data, in category A, B, C, D, E substances Category C.
126716	DTXSID8040698	0	1	0	Registered under REACH under the 1000-10000 T/y tonnage band. *Table 1: Substances included in the substance group, listed according to availability of toxicology and human biomarker data, in category A, B, C, D, E substances Category D.
126727	DTXSID5021413	0	1	0	Restricted under REACH. *Table 1: Substances included in the substance group, listed according to availability of toxicology and human biomarker data, in category A, B, C, D, E substances Category D.
126738	DTXSID3021986	0	1	0	Registered under REACH, Entered onto CORAP for evaluation in 2012 based on CMR, High (aggregated) tonnage, Wide dispersive use. *Table 1: Substances included in the substance group, listed according to availability of toxicology and human biomarker data, in category A, B, C, D, E substances Category B.
12767907	DTXSID0058300	0	0	1	Polyolefin-I; Polyolefin-II; PA.
1302427	DTXSID3051206	0	0	1	n.a.
1305620	DTXSID7034410	0	0	1	n.a.
1309428	DTXSID4049662	0	0	1	Polyolefin-I; Polyolefin-II; ABS.
1309644	DTXSID4023880	0	0	1	Polyolefin-I; Polyolefin-II; PVC (soft); ABS; PA.
1318236	DTXSID4051661	0	0	1	PA.
1330785	DTXSID4021391	0	1	0	Registered under REACH, entered onto CoRAP for evaluation based on High (aggregated) tonnage, Suspected PBT/vPvB, Wide dispersive use.. *Table 1: Substances included in the substance group, listed according to availability of toxicology and human biomarker data, in category A, B, C, D, E substances Category B.
13308515	DTXSID10872553	0	0	1	n.a.
13560899	DTXSID7027750	1	1	1	Polyolefin-1, Registered under REACH under 100. *Table 1: Substances included in the substance group, listed according to availability of toxicology and human biomarker data, in category A, B, C, D, E substances Category B.
13560924	DTXSID30108225	0	1	0	None. *Table 1: Substances included in the substance group, listed according to availability of toxicology and human biomarker data, in category A, B, C, D, E substances Category C.
13674845	DTXSID5026259	1	1	0	Registered under REACH. *Table 1: Substances included in the substance group, listed according to availability of toxicology and human biomarker data, in category A, B, C, D, E substances Category B.
13674878	DTXSID9026261	1	1	1	Registered under REACH, Entered onto CoRAP for evaluation in 2019 as potential endocrine disruptor Suggested by ECHA: registered under REACH under the 1000-10,000 T/y tonnage band and under CoRAP (Potential endocrine disruptor); Replacement for BDE-209. *Table 1: Substances included in the substance group, listed according to availability of toxicology and human biomarker data, in category A, B, …
14657648	DTXSID30461246	0	0	1	ABS; PET; PC.
1522925	DTXSID9024641	0	1	0	Registered under REACH under 100 – 1000 T/y. *Table 1: Substances included in the substance group, listed according to availability of toxicology and human biomarker data, in category A, B, C, D, E substances Category E substances have no HBM data.
155613937	DTXSID20108830	0	1	0	Not registered under REACH. *Table 1: Substances included in the substance group, listed according to availability of toxicology and human biomarker data, in category A, B, C, D, E substances Category D.
183658277	DTXSID9052686	0	1	0	None. *Table 1: Substances included in the substance group, listed according to availability of toxicology and human biomarker data, in category A, B, C, D, E substances Category B.
18755436	DTXSID0066406	0	0	1	PUR.
189084648	DTXSID4052689	0	1	0	Restricted under REACH and listed on Stockholm Convention. *Table 1: Substances included in the substance group, listed according to availability of toxicology and human biomarker data, in category A, B, C, D, E substances Category A.
19186971	DTXSID0058691	1	1	0	Registered under REACH under the 100-1000 T/y tonnage band. *Table 1: Substances included in the substance group, listed according to availability of toxicology and human biomarker data, in category A, B, C, D, E substances Category E substances have no HBM data.
20208951	DTXSID80872787	0	1	0	Not registered under REACH. *Table 1: Substances included in the substance group, listed according to availability of toxicology and human biomarker data, in category A, B, C, D, E substances Category E substances have no HBM data.
20566352	DTXSID60864948	1	1	0	Registered under REACH under 100 – 1000 T/y. *Table 1: Substances included in the substance group, listed according to availability of toxicology and human biomarker data, in category A, B, C, D, E substances Category E substances have no HBM data.
207122154	DTXSID3052692	0	1	0	Restricted under REACH and listed on Stockholm Convention. *Table 1: Substances included in the substance group, listed according to availability of toxicology and human biomarker data, in category A, B, C, D, E substances Category A.
207122165	DTXSID8052693	0	1	0	Restricted under REACH and listed on Stockholm Convention. *Table 1: Substances included in the substance group, listed according to availability of toxicology and human biomarker data, in category A, B, C, D, E substances Category A.
21645512	DTXSID2036405	0	0	1	Polyolefin-I; PUR; PA. pigment.
21850442	DTXSID3032129	1	1	1	Suggested by ECHA; registered under REACH under the 1000-10000 T/y tonnage band and under CoRAP (suspected PBT/vPvB, endocrine disruptor, High (aggregated) tonnage). Table 3: Compounds to be considered for addition to priority list.
218768844	DTXSID40872788	0	1	0	Not registered under REACH. *Table 1: Substances included in the substance group, listed according to availability of toxicology and human biomarker data, in category A, B, C, D, E substances Category E substances have no HBM data.
23488382	DTXSID8052697	0	1	0	Not registered under REACH. *Table 1: Substances included in the substance group, listed according to availability of toxicology and human biomarker data, in category A, B, C, D, E substances Category D.
2385855	DTXSID7020895	0	1	0	Mirex was previously listed in FR target list, however it is banned under the Stockholm Convention, and has not been in use in EU for >35 years. It is recommended to be excluded from further HBM activities.. Table 2: Compounds recommended to remove from priority list.
25495981	DTXSID70180181	0	1	0	None. *Table 1: Substances included in the substance group, listed according to availability of toxicology and human biomarker data, in category A, B, C, D, E substances Category E substances have no HBM data.
25637994	DTXSID8025383	1	1	1	On REACH Authorisation List and listed on the Stockholm Convention. *Table 1: Substances included in the substance group, listed according to availability of toxicology and human biomarker data, in category A, B, C, D, E substances Category A.
25713604	DTXSID0058695	1	1	1	Not registered under REACH. *Table 1: Substances included in the substance group, listed according to availability of toxicology and human biomarker data, in category A, B, C, D, E substances Category E substances have no HBM data.
26040517	DTXSID7027887	1	1	0	Registered under REACH under the 100-1000 T/y tonnage band and under CoRAP (suspected PBT/vPvB and ED, Other hazard based concern, Exposure of environment, Wide dispersive use). *Table 1: Substances included in the substance group, listed according to availability of toxicology and human biomarker data, in category A, B, C, D, E substances Category B.
26444495	DTXSID3024861	0	1	0	Not registered under REACH. *Table 1: Substances included in the substance group, listed according to availability of toxicology and human biomarker data, in category A, B, C, D, E substances Category D.
3072842	DTXSID0052700	1	0	0
31107445	DTXSID0052702	0	1	0	Not registered under REACH. *Table 1: Substances included in the substance group, listed according to availability of toxicology and human biomarker data, in category A, B, C, D, E substances Category C.
31780264	DTXSID201023178	0	1	0	Not registered under REACH. *Table 1: Substances included in the substance group, listed according to availability of toxicology and human biomarker data, in category A, B, C, D, E substances Category E substances have no HBM data.
3194556	DTXSID4027527	0	1	0	On REACH Authorisation List and listed on the Stockholm Convention. *Table 1: Substances included in the substance group, listed according to availability of toxicology and human biomarker data, in category A, B, C, D, E substances Category A Anothre CAS ID noted 1093632348.
3194578	DTXSID0052750	0	1	0	None. *Table 1: Substances included in the substance group, listed according to availability of toxicology and human biomarker data, in category A, B, C, D, E substances Category D.
3234024	DTXSID90274233	1	0	0
32588764	DTXSID6024626	1	1	1	Registered under REACH under the 100-1000 T/y tonnage band and under CoRAP (suspected PBT/vPvB, consumer use, Exposure of environment, Exposure of workers, Wide dispersive use). *Table 1: Substances included in the substance group, listed according to availability of toxicology and human biomarker data, in category A, B, C, D, E substances Category E substances have no HBM data.
3296900	DTXSID9020164	0	1	1	Registered under REACH under the 100-1000 T/y tonnage band. *Table 1: Substances included in the substance group, listed according to availability of toxicology and human biomarker data, in category A, B, C, D, E substances Category E substances have no HBM data.
3322938	DTXSID8024947	0	1	0	Not registered under REACH. *Table 1: Substances included in the substance group, listed according to availability of toxicology and human biomarker data, in category A, B, C, D, E substances Category C.
34571169	DTXSID70956080	0	1	0	Not registered under REACH. *Table 1: Substances included in the substance group, listed according to availability of toxicology and human biomarker data, in category A, B, C, D, E substances Category D.
35948255	DTXSID6044563	0	0	1	n.a.
36483575	DTXSID40893054	1	0	0
37640576	DTXSID3068043	0	0	1	PUR; PA.
37853591	DTXSID1024627	0	1	0	Not registered under REACH. *Table 1: Substances included in the substance group, listed according to availability of toxicology and human biomarker data, in category A, B, C, D, E substances Category B.
38051104	DTXSID8028000	1	1	1	PUR; Registered under REACH under the 100-1000 T/y tonnage band. *Table 1: Substances included in the substance group, listed according to availability of toxicology and human biomarker data, in category A, B, C, D, E substances Category C.
41318756	DTXSID4052710	0	1	0	Restricted under REACH and listed on Stockholm Convention. *Table 1: Substances included in the substance group, listed according to availability of toxicology and human biomarker data, in category A, B, C, D, E substances Category A are substances for which HBM data are sufficient to provide an overall picture of exposure levels across Europe, and interpretation of biomonitoring results in terms…
41583099	DTXSID9068328	0	0	1	n.a.
513086	DTXSID4052712	0	1	0	Not registered under REACH. *Table 1: Substances included in the substance group, listed according to availability of toxicology and human biomarker data, in category A, B, C, D, E substances Category D.
51936551	DTXSID80866227	0	1	0	Not registered under REACH. *Table 1: Substances included in the substance group, listed according to availability of toxicology and human biomarker data, in category A, B, C, D, E substances Category C.
52434909	DTXSID9052713	0	1	0	Not registered under REACH. *Table 1: Substances included in the substance group, listed according to availability of toxicology and human biomarker data, in category A, B, C, D, E substances Category E substances have no HBM data.
5436431	DTXSID3030056	0	1	0	Restricted under REACH and listed on Stockholm Convention. *Table 1: Substances included in the substance group, listed according to availability of toxicology and human biomarker data, in category A, B, C, D, E substances Category A.
57583547	DTXSID8069197	0	1	0	Not registered under REACH. *Table 1: Substances included in the substance group, listed according to availability of toxicology and human biomarker data, in category A, B, C, D, E substances Category E substances have no HBM data.
57829897	DTXSID001016694	0	1	0	None. *Table 1: Substances included in the substance group, listed according to availability of toxicology and human biomarker data, in category A, B, C, D, E substances Category E substances have no HBM data.
58398713	DTXSID9050488	0	0	1	n.a. pigment.
58965665	DTXSID8047507	0	1	0	Not registered under REACH. *Table 1: Substances included in the substance group, listed according to availability of toxicology and human biomarker data, in category A, B, C, D, E substances Category E substances have no HBM data.
59447551	DTXSID9052719	0	1	0	Registered under REACH under 100-1000 T/y tonnage band Suggested by ECHA, registered under REACH under the 100-1000 T/y tonnage band. *Table 1: Substances included in the substance group, listed according to availability of toxicology and human biomarker data, in category A, B, C, D, E substances Category C Table 3: Compounds to be considered for addition to priority list.
5945335	DTXSID8052720	0	1	0	Registered under REACH. *Table 1: Substances included in the substance group, listed according to availability of toxicology and human biomarker data, in category A, B, C, D, E substances Category D.
60348609	DTXSID9030048	0	1	0	Restricted under REACH and listed on Stockholm Convention. *Table 1: Substances included in the substance group, listed according to availability of toxicology and human biomarker data, in category A, B, C, D, E substances Category A.
608719	DTXSID9022079	0	1	0	Not registered under REACH. *Table 1: Substances included in the substance group, listed according to availability of toxicology and human biomarker data, in category A, B, C, D, E substances Category D.
615587	DTXSID1052290	0	1	0	Not registered under REACH. *Table 1: Substances included in the substance group, listed according to availability of toxicology and human biomarker data, in category A, B, C, D, E substances Category D.
63449398	DTXSID1033325	0	0	1	PUR; PVC (soft). plasticiser.
68333799	DTXSID3097842	0	0	1	Polyolefin-I.
68441623	DTXSID401012399	0	1	0	Suggested by ECHA, registered under REACH under the 1,000-10,000 T/y tonnage band. Table 3: Compounds to be considered for addition to priority list.
68631492	DTXSID4030047	0	1	0	Restricted under REACH and listed on Stockholm Convention. *Table 1: Substances included in the substance group, listed according to availability of toxicology and human biomarker data, in category A, B, C, D, E substances Category A.
68937406	DTXSID20872645	0	0	1	n.a.
68937417	DTXSID4028880	0	1	1	PUR; PVC (soft) Registered under REACH under the 1000-10000 T/y tonnage band also plasticizer. *Table 1: Substances included in the substance group, listed according to availability of toxicology and human biomarker data, in category A, B, C, D, E substances Category D substances have no HBM data from Europe, but some limited HBM data from outside Europe, which can inform on appropriate methods a…
75795163	DTXSID001016701	0	1	0	None. *Table 1: Substances included in the substance group, listed according to availability of toxicology and human biomarker data, in category A, B, C, D, E substances Category E substances have no HBM data.
7722761	DTXSID5029689	0	0	1	n.a.
77474	DTXSID2020688	1	0	0
7789799	DTXSID1052531	0	0	1	Polyolefin-I.
78400	DTXSID8026228	0	1	1	PUR, Registered under REACH. *Table 1: Substances included in the substance group, listed according to availability of toxicology and human biomarker data, in category A, B, C, D, E substances Category C.
78422	DTXSID0021414	0	1	0	Registered under REACH under 1000-10000 T/y tonnage band. *Table 1: Substances included in the substance group, listed according to availability of toxicology and human biomarker data, in category A, B, C, D, E substances Category C substances have scarce HBM data for the European population and require greater knowledge on toxicological characteristics; some biomonitoring data from outside Europ…
78513	DTXSID5021758	0	1	0	Registered under REACH under 1000-10000 T/y tonnage band. *Table 1: Substances included in the substance group, listed according to availability of toxicology and human biomarker data, in category A, B, C, D, E substances Category B.
79947	DTXSID1026081	1	1	1	Polyolefin-1; Polyolefin-II, ABD; Registered under REACH under the 1000-10000 T/y tonnage band and under CoRAP (suspected PBT/vPvB, endocrine disruptor, consumer use, exposure of environment, etc.). *Table 1: Substances included in the substance group, listed according to availability of toxicology and human biomarker data, in category A, B, C, D, E substances Category B.
80433	DTXSID1025017	0	1	0	Suggested by ECHA; used as a flame retardant synergist; registered under REACH under the 10000-100000 tonnage band and under CoRAP (suspected PBT/vPvB, Consumer use, Exposure of environment, Exposure of workers, High (aggregated) tonnage, High RCR, Wide dispersive use). Table 3: Compounds to be considered for addition to priority list.
813763	DTXSID20400487	0	1	0	Not registered under REACH. *Table 1: Substances included in the substance group, listed according to availability of toxicology and human biomarker data, in category A, B, C, D, E substances Category E substances have no HBM data.
84852539	DTXSID2052732	1	1	1	PUR, PVC (soft) Registered under REACH under the 10000-100000 T/y tonnage band and under CoRAP (suspected PBT/vPvB, High (aggregated) tonnage and Wide dispersive use).. *Table 1: Substances included in the substance group, listed according to availability of toxicology and human biomarker data, in category A, B, C, D, E substances Category C.
85223	DTXSID7021782	0	1	0	Not registered under REACH. *Table 1: Substances included in the substance group, listed according to availability of toxicology and human biomarker data, in category A, B, C, D, E substances Category C.
85535859	DTXSID2040313	0	0	1	PUR; PVC (soft). plasticiser.
87821	DTXSID1024128	0	1	0	Not registered under REACH. *Table 1: Substances included in the substance group, listed according to availability of toxicology and human biomarker data, in category A, B, C, D, E substances Category C.
87832	DTXSID3025833	0	1	0	Not registered under REACH. *Table 1: Substances included in the substance group, listed according to availability of toxicology and human biomarker data, in category A, B, C, D, E substances Category C.
893843077	DTXSID901016677	0	1	0	Not registered under REACH. *Table 1: Substances included in the substance group, listed according to availability of toxicology and human biomarker data, in category A, B, C, D, E substances Category D.
97416847	DTXSID80893715	1	1	1	PUR, PVC (soft) Suggested by ECHA; registered under REACH under the 100-1000 T/y tonnage band and under CoRAP (suspected PBT/vPvB, endocrine disruptor, Exposure of environment). Table 3: Compounds to be considered for addition to priority list.

[truncated: 5 more sheets: Biomonitoring California, Health Canada, Bergman 2012, Forward Bergman, Bolinus Morgan Wilkie]
